# Supplementary material for: Psoriasis risk allele function in activated Th1/17 cells with “memory” to antigen exposure
Source: PLoS One. 2026 Mar 11;21(3):e0344675. doi: 10.1371/journal.pone.0344675 (PMC12978443; doi:10.1371/journal.pone.0344675)
Supplement: S1 Table — Psoriasis risk loci were defined based on index SNPs reported by [15], in Table S5 of the original study. Specifically, we used SNP IDs from the “ID” column. (XLSX) [file pone.0344675.s003.xlsx]

## Sheet: Caption
S1 Table	Genomic coordinates for psoriasis risk loci. Psoriasis risk loci were defined based on index SNPs reported by Stuart et al 2022 in TableS5. Specifically, we used SNP ids from the "ID" column

## Sheet: S1 Table
Chromosome	Position (GRCh37)	chr:position GRCh37*	chr:position GRCh38	Index SNP** rsID	Non-effect allele	Effect allele	Effect size (Beta)	Effect size S.E.	Log10(p-value)	Total N	N cases	p-value	rsID_chr_GRCh37_position
CHR	BP	ID_GRCh37	GRCh38_POS	SNP	A1	A2	BETA	SE	LP	N	N_CAS	P	*
1	8268095	1:8268095	1:8208035	rs11121129	G	A	0.0955	0.0175	7.31704	44161	15967	4.81903410636678e-08	rs11121129_1_8268095
1	12053100	1:12053100	1:11993043	rs2103876	C	T	0.0932	0.0177	6.88639	44161	15967	1.29900253919232e-07	rs2103876_1_12053100
1	24518643	1:24518643	1:24192153	rs7552167	A	G	0.2042	0.0242	16.5049	44161	15967	3.12679925637612e-17	rs7552167_1_24518643
1	25293084	1:25293084	1:24966593	rs7536201	T	C	0.1354	0.016	16.648	44161	15967	2.24905460583578e-17	rs7536201_1_25293084
1	67726104	1:67726104	1:67260421	rs9988642	T	C	-0.3442	0.0352	21.8938	44161	15967	1.27702676597775e-22	rs9988642_1_67726104
1	69788482	1:69788482	1:69322799	rs10789285	T	G	0.0737	0.0185	4.17321	44161	15967	6.71104266773708e-05	rs10789285_1_69788482
1	78450517	1:78450517	1:77984833	rs34517439	C	A	0.1216	0.0272	5.12581	44161	15967	7.48496889669257e-06	rs34517439_1_78450517
1	152590187	1:152590187	1:152617711	rs6677595	C	T	0.1862	0.0171	26.755	44161	15967	1.7579236139587e-27	rs6677595_1_152590187
1	168507463	1:168507463	1:168538225	rs12046909	C	T	-0.1206	0.0241	6.25477	44161	15967	5.56198739118377e-07	rs12046909_1_168507463
1	172675097	1:172675097	1:172705957	rs12118303	T	C	0.1049	0.0208	6.31578	44161	15967	4.83303566508806e-07	rs12118303_1_172675097
1	197671115	1:197671115	1:197701985	rs2477077	C	T	0.0707	0.0194	3.57268	44161	15967	0.000267497667835557	rs2477077_1_197671115
1	206655331	1:206655331	1:206481989	rs41298997	C	T	0.1116	0.0191	8.26592	44161	15967	5.42100739851467e-09	rs41298997_1_206655331
2	61083506	2:61083506	2:60856371	rs62149416	T	C	-0.1622	0.0169	21.1448	44161	15967	7.16473282391109e-22	rs62149416_2_61083506
2	62551472	2:62551472	2:62324337	rs10865331	A	G	-0.1067	0.0164	10.0947	44161	15967	8.04081370120615e-11	rs10865331_2_62551472
2	163260691	2:163260691	2:162404181	rs17716942	T	C	-0.2104	0.0248	16.6726	44161	15967	2.12520094327363e-17	rs17716942_2_163260691
3	16996035	3:16996035	3:16954543	rs4685408	G	A	-0.1132	0.0164	3194-11-01	44161	15967	4.79291801219086e-12	rs4685408_3_16996035
3	101663555	3:101663555	3:101944711	rs7637230	A	G	-0.1102	0.0211	6.75548	44161	15967	1.75598175828557e-07	rs7637230_3_101663555
3	189615475	3:189615475	3:189897686	rs28512356	C	A	-0.1052	0.0258	4.33866	44161	15967	4.58500696779428e-05	rs28512356_3_189615475
5	40370724	5:40370724	5:40370622	rs112768831	C	A	-0.1082	0.0304	3.43063	44161	15967	0.000370996660190922	rs112768831_5_40370724
5	96119273	5:96119273	5:96783569	rs27432	A	G	-0.1621	0.0176	19.5309	44161	15967	2.94509968999602e-20	rs27432_5_96119273
5	131996445	5:131996445	5:132660753	rs1295685	A	G	0.1759	0.0206	16.9363	44161	15967	1.15797717751894e-17	rs1295685_5_131996445
5	150467189	5:150467189	5:151087628	rs2233278	G	C	0.4796	0.0309	53.7201	44161	15967	1.90502201992771e-54	rs2233278_5_150467189
5	158829527	5:158829527	5:159402519	rs12188300	A	T	0.5005	0.0264	79.2687	44161	15967	5.38641734562358e-80	rs12188300_5_158829527
6	577820	6:577820	6:577820	rs9504361	A	G	-0.1068	0.0164	1911-10-01	44161	15967	6.44020957135651e-11	rs9504361_6_577820
6	20678430	6:20678430	6:20678199	rs4712528	G	C	0.1401	0.0197	9083-11-01	44161	15967	1.23509396601486e-12	rs4712528_6_20678430
6	111913262	6:111913262	6:111592059	rs33980500	C	T	0.3896	0.0277	44.1481	44161	15967	7.11049769542343e-45	rs33980500_6_111913262
6	138197824	6:138197824	6:137876687	rs582757	C	T	-0.1846	0.0176	24.9389	44161	15967	1.15106540103597e-25	rs582757_6_138197824
6	159506600	6:159506600	6:159085568	rs2451258	C	T	-0.0985	0.0169	8.27885	44161	15967	5.26198977696768e-09	rs2451258_6_159506600
7	37386237	7:37386237	7:37346633	rs2700987	C	A	0.0976	0.0163	8.63153	44161	15967	2.33598473253681e-09	rs2700987_7_37386237
9	32523737	9:32523737	9:32523739	rs11795343	T	C	-0.1062	0.0164	9.98928	44161	15967	1.02499087713728e-10	rs11795343_9_32523737
9	110817020	9:110817020	9:108054739	rs10979182	A	G	-0.0969	0.0164	8.47534	44161	15967	3.34703304395971e-09	rs10979182_9_110817020
9	117558703	9:117558703	9:114796423	rs6478108	C	T	0.0726	0.0171	6413-04-01	44161	15967	2.28402051284046e-05	rs6478108_9_117558703
10	64369999	10:64369999	10:62610240	rs2944542	C	G	0.0688	0.0165	4.50128	44161	15967	3.15297117230029e-05	rs2944542_10_64369999
10	75599127	10:75599127	10:73839369	rs2675662	A	G	-0.1184	0.0167	8274-11-01	44161	15967	1.48798995698602e-12	rs2675662_10_75599127
10	81032532	10:81032532	10:79272775	rs1250546	A	G	-0.1056	0.0165	9.83773	44161	15967	1.45301467312484e-10	rs1250546_10_81032532
10	89824771	10:89824771	10:88065014	rs76959677	A	G	0.2209	0.049	5.18682	44161	15967	6.50399202398962e-06	rs76959677_10_89824771
10	102038641	10:102038641	10:100278884	rs61871342	G	A	-0.0945	0.0202	5.52988	44161	15967	2.95202478857983e-06	rs61871342_10_102038641
11	64135298	11:64135298	11:64367826	rs645078	A	C	-0.0938	0.0166	7.83209	44161	15967	1.47200742281121e-08	rs645078_11_64135298
11	65593444	11:65593444	11:65825973	rs118086960	A	T	0.099	0.0208	5.69058	44161	15967	2.0390130249328e-06	rs118086960_11_65593444
11	109962432	11:109962432	11:110091706	rs4561177	A	G	-0.1378	0.0164	16.4124	44161	15967	3.86901131655107e-17	rs4561177_11_109962432
11	128406438	11:128406438	11:128536543	rs3802826	A	G	-0.1059	0.016	3927-10-01	44161	15967	4.04855459370742e-11	rs3802826_11_128406438
12	10597207	12:10597207	12:10444608	rs11053802	C	T	0.0774	0.0176	4.94386	44161	15967	1.13799407264747e-05	rs11053802_12_10597207
12	56750204	12:56750204	12:56356420	rs2066819	C	T	-0.3283	0.0348	20.3685	44161	15967	4.28055419586203e-21	rs2066819_12_56750204
12	112059557	12:112059557	12:111621753	rs11065979	C	T	0.0816	0.0163	6.29243	44161	15967	5.09999793204995e-07	rs11065979_12_112059557
12	122668326	12:122668326	12:122183779	rs11059675	G	A	0.0728	0.0165	5.00279	44161	15967	9.9359637872555e-06	rs11059675_12_122668326
13	40333369	13:40333369	13:39759232	rs34394770	T	C	-0.0572	0.017	3.10952	44161	15967	0.000777105530937416	rs34394770_13_40333369
13	45334194	13:45334194	13:44760058	rs9533962	C	T	-0.0916	0.0201	5.30865	44161	15967	4.91303660618661e-06	rs9533962_13_45334194
13	50811220	13:50811220	13:50237084	rs9591325	T	C	-0.19	0.0324	8.34679	44161	15967	4.49997395325803e-09	rs9591325_13_50811220
13	99950260	13:99950260	13:99298006	rs9513593	G	A	-0.1197	0.0205	8.27287	44161	15967	5.33494565751354e-09	rs9513593_13_99950260
14	35832666	14:35832666	14:35363460	rs8016947	T	G	0.1476	0.0162	19.0875	44161	15967	8.17523037943653e-20	rs8016947_14_35832666
15	31637666	15:31637666	15:31345463	rs28624578	T	C	-0.1393	0.0231	8.81474	44161	15967	1.53200435549702e-09	rs28624578_15_31637666
16	11365500	16:11365500	16:11271643	rs367569	C	T	-0.1146	0.018	9.75056	44161	15967	1.77598788954428e-10	rs367569_16_11365500
16	31004812	16:31004812	16:30993491	rs12445568	T	C	0.1208	0.0165	6702-12-01	44161	15967	2.13697774824525e-13	rs12445568_16_31004812
17	26124908	17:26124908	17:27797882	rs28998802	G	A	0.2113	0.0222	20.724	44161	15967	1.88799134909629e-21	rs28998802_17_26124908
17	40561579	17:40561579	17:42409561	rs963986	G	C	0.1042	0.0221	5.63714	44161	15967	2.30600370112594e-06	rs963986_17_40561579
17	73890363	17:73890363	17:75894282	rs55823223	G	A	0.1293	0.023	7.70246	44161	15967	1.98399238087285e-08	rs55823223_17_73890363
17	78178893	17:78178893	17:80205094	rs11652075	C	T	-0.0776	0.0161	5.81079	44161	15967	1.54600181698422e-06	rs11652075_17_78178893
18	12857002	18:12857002	18:12857003	rs559406	G	T	-0.0924	0.0161	7.99183	44161	15967	1.01899018296988e-08	rs559406_18_12857002
18	51819750	18:51819750	18:54293380	rs545979	C	T	0.0957	0.0175	7.38405	44161	15967	4.12999950876437e-08	rs545979_18_51819750
19	10463118	19:10463118	19:10352442	rs34536443	G	C	-0.6799	0.0504	40.6951	44161	15967	2.01790167115321e-41	rs34536443_19_10463118
19	10818092	19:10818092	19:10707416	rs892085	G	A	0.114	0.0166	2226-11-01	44161	15967	5.98963006402951e-12	rs892085_19_10818092
19	49206417	19:49206417	19:48703160	rs492602	A	G	0.0945	0.016	8.42102	44161	15967	3.79297517275294e-09	rs492602_19_49206417
20	48556229	20:48556229	20:49939692	rs1056198	C	T	-0.1504	0.0163	19.5706	44161	15967	2.68781887863814e-20	rs1056198_20_48556229
21	36470865	21:36470865	21:35098568	rs8128234	C	T	0.0601	0.02	2.57545	44161	15967	0.00265796954199188	rs8128234_21_36470865
22	21979289	22:21979289	22:21625000	rs4821124	T	C	0.1092	0.0199	7.36694	44161	15967	4.29595773514712e-08	rs4821124_22_21979289
* SNP identifiers in "chr:position GRCh37" column corresponds to "ID" column in Stuart et al 2022 TableS5	** rsID inferred for index SNPs that correspond to "ID" column in Stuart et al 2022 TableS5
