# Supplementary material for: Psoriasis risk allele function in activated Th1/17 cells with “memory” to antigen exposure
Source: PLoS One. 2026 Mar 11;21(3):e0344675. doi: 10.1371/journal.pone.0344675 (PMC12978443; doi:10.1371/journal.pone.0344675)
Supplement: S2 Table — eQTL summary data for each tissue/cell type were retrieved from the eQTL Catalogue project (https://www.ebi.ac.uk/eqtl/). eQTL Catalogue stores uniformly processed gene expression and splicing QTLs from published studies. (XLSX) [file pone.0344675.s004.xlsx]

## Sheet: Caption
S2 Table	Expression QTL datasets used for colocalization with psoriasis candidate risk SNPs. eQTL summary data for each tissue/cell type was retrieved from the eQTL Catalogue project (https://www.ebi.ac.uk/eqtl/). eQTL Catalogue stores uniformly processed gene expression and splicing QTLs from published studies.

## Sheet: S2 Table
Dataset name on Figure 3	Dataset (Study.cell/tissue_assay)	Study (DOI)	eQTL matches at least one candidate SNP
s Tfh memory	Schmiedel_2018.Tfh_memory_ge	https://doi.org/10.1016/j.cell.2018.10.022	yes
s Th1-17 memory	Schmiedel_2018.Th1-17_memory_ge	https://doi.org/10.1016/j.cell.2018.10.022	yes
s Th17 memory	Schmiedel_2018.Th17_memory_ge	https://doi.org/10.1016/j.cell.2018.10.022	yes
s Th1 memory	Schmiedel_2018.Th1_memory_ge	https://doi.org/10.1016/j.cell.2018.10.022	yes
s Th2 memory	Schmiedel_2018.Th2_memory_ge	https://doi.org/10.1016/j.cell.2018.10.022	yes
s Treg memory	Schmiedel_2018.Treg_memory_ge	https://doi.org/10.1016/j.cell.2018.10.022	yes
s Treg naive	Schmiedel_2018.Treg_naive_ge	https://doi.org/10.1016/j.cell.2018.10.022	yes
s CD8 T-cell anti-CD3-CD28	Schmiedel_2018.CD8_T-cell_anti-CD3-CD28_ge	https://doi.org/10.1016/j.cell.2018.10.022	yes
s CD8 T-cell naive	Schmiedel_2018.CD8_T-cell_naive_ge	https://doi.org/10.1016/j.cell.2018.10.022	yes
s CD4 T-cell anti-CD3-CD28	Schmiedel_2018.CD4_T-cell_anti-CD3-CD28_ge	https://doi.org/10.1016/j.cell.2018.10.022	yes
s CD4 T-cell naive	Schmiedel_2018.CD4_T-cell_naive_ge	https://doi.org/10.1016/j.cell.2018.10.022	yes
s B-cell naive	Schmiedel_2018.B-cell_naive_ge	https://doi.org/10.1016/j.cell.2018.10.022	yes
s NK-cell naive	Schmiedel_2018.NK-cell_naive_ge	https://doi.org/10.1016/j.cell.2018.10.022	yes
n macrophage Listeria	Nedelec_2016.macrophage_Listeria_ge	https://doi.org/10.1016/j.cell.2016.09.025	yes
n macrophage Salmonella	Nedelec_2016.macrophage_Salmonella_ge	https://doi.org/10.1016/j.cell.2016.09.025	yes
n macrophage naive	Nedelec_2016.macrophage_naive_ge	https://doi.org/10.1016/j.cell.2016.09.025	yes
q monocyte IAV	Quach_2016.monocyte_IAV_ge	https://doi.org/10.1016/j.cell.2016.09.024	yes
q monocyte LPS	Quach_2016.monocyte_LPS_ge	https://doi.org/10.1016/j.cell.2016.09.024	yes
q monocyte Pam3CSK4	Quach_2016.monocyte_Pam3CSK4_ge	https://doi.org/10.1016/j.cell.2016.09.024	yes
q monocyte R848	Quach_2016.monocyte_R848_ge	https://doi.org/10.1016/j.cell.2016.09.024	yes
q monocyte naive	Quach_2016.monocyte_naive_ge	https://doi.org/10.1016/j.cell.2016.09.024	yes
s monocyte CD16 naive	Schmiedel_2018.monocyte_CD16_naive_ge	https://doi.org/10.1016/j.cell.2018.10.022	yes
s monocyte naive	Schmiedel_2018.monocyte_naive_ge	https://doi.org/10.1016/j.cell.2018.10.022	yes
GTEx blood	GTEx.blood_ge	10.1126/science.aaz1776	yes
GTEx LCL	GTEx.LCL_ge	10.1126/science.aaz1776	yes
GTEx colon sigmoid	GTEx.colon_sigmoid_ge	10.1126/science.aaz1776	yes
GTEx colon transverse	GTEx.colon_transverse_ge	10.1126/science.aaz1776	yes
GTEx skin not sun exposed	GTEx.skin_not_sun_exposed_ge	10.1126/science.aaz1776	yes
GTEx skin sun exposed	GTEx.skin_sun_exposed_ge	10.1126/science.aaz1776	yes
GTEx spleen	GTEx.spleen_ge	10.1126/science.aaz1776	yes
GTEx adipose subcutaneous	GTEx.adipose_subcutaneous_ge	10.1126/science.aaz1776	yes
GTEx adipose visceral	GTEx.adipose_visceral_ge	10.1126/science.aaz1776	yes
GTEx adrenal gland	GTEx.adrenal_gland_ge	10.1126/science.aaz1776	yes
GTEx artery aorta	GTEx.artery_aorta_ge	10.1126/science.aaz1776	yes
GTEx artery coronary	GTEx.artery_coronary_ge	10.1126/science.aaz1776	yes
GTEx artery tibial	GTEx.artery_tibial_ge	10.1126/science.aaz1776	yes
GTEx brain amygdala	GTEx.brain_amygdala_ge	10.1126/science.aaz1776	yes
GTEx brain caudate	GTEx.brain_caudate_ge	10.1126/science.aaz1776	yes
GTEx brain cerebellar hemisphere	GTEx.brain_cerebellar_hemisphere_ge	10.1126/science.aaz1776	yes
GTEx brain cerebellum	GTEx.brain_cerebellum_ge	10.1126/science.aaz1776	yes
GTEx brain cortex	GTEx.brain_cortex_ge	10.1126/science.aaz1776	yes
GTEx brain frontal cortex	GTEx.brain_frontal_cortex_ge	10.1126/science.aaz1776	yes
GTEx brain hippocampus	GTEx.brain_hippocampus_ge	10.1126/science.aaz1776	yes
GTEx brain nucleus accumbens	GTEx.brain_nucleus_accumbens_ge	10.1126/science.aaz1776	yes
GTEx brain substantia nigra	GTEx.brain_substantia_nigra_ge	10.1126/science.aaz1776	yes
GTEx breast	GTEx.breast_ge	10.1126/science.aaz1776	yes
GTEx esophagus mucosa	GTEx.esophagus_mucosa_ge	10.1126/science.aaz1776	yes
GTEx esophagus muscularis	GTEx.esophagus_muscularis_ge	10.1126/science.aaz1776	yes
GTEx fibroblast	GTEx.fibroblast_ge	10.1126/science.aaz1776	yes
GTEx heart atrial appendage	GTEx.heart_atrial_appendage_ge	10.1126/science.aaz1776	yes
GTEx heart left ventricle	GTEx.heart_left_ventricle_ge	10.1126/science.aaz1776	yes
GTEx lung	GTEx.lung_ge	10.1126/science.aaz1776	yes
GTEx muscle	GTEx.muscle_ge	10.1126/science.aaz1776	yes
GTEx nerve tibial	GTEx.nerve_tibial_ge	10.1126/science.aaz1776	yes
GTEx pancreas	GTEx.pancreas_ge	10.1126/science.aaz1776	yes
GTEx prostate	GTEx.prostate_ge	10.1126/science.aaz1776	yes
GTEx stomach	GTEx.stomach_ge	10.1126/science.aaz1776	yes
GTEx testis	GTEx.testis_ge	10.1126/science.aaz1776	yes
GTEx thyroid	GTEx.thyroid_ge	10.1126/science.aaz1776	yes
NA	GTEx.brain_hypothalamus_ge	10.1126/science.aaz1776	no
NA	GTEx.brain_putamen_ge	10.1126/science.aaz1776	no
NA	GTEx.brain_spinal_cord_ge	10.1126/science.aaz1776	no
NA	GTEx.esophagus_gej_ge	10.1126/science.aaz1776	no
NA	GTEx.kidney_cortex_ge	10.1126/science.aaz1776	no
NA	GTEx.liver_ge	10.1126/science.aaz1776	no
NA	GTEx.minor_salivary_gland_ge	10.1126/science.aaz1776	no
NA	GTEx.ovary_ge	10.1126/science.aaz1776	no
NA	GTEx.pituitary_ge	10.1126/science.aaz1776	no
NA	GTEx.small_intestine_ge	10.1126/science.aaz1776	no
NA	GTEx.uterus_ge	10.1126/science.aaz1776	no
NA	GTEx.vagina_ge	10.1126/science.aaz1776	no
