# Supplementary material for: Psoriasis risk allele function in activated Th1/17 cells with “memory” to antigen exposure
Source: PLoS One. 2026 Mar 11;21(3):e0344675. doi: 10.1371/journal.pone.0344675 (PMC12978443; doi:10.1371/journal.pone.0344675)
Supplement: S3 Table — Matrix columns correspond to eQTLs from different tissue/cell types. Matrix rows correspond to psoriasis GWAS SNPs that showed strong evidence (Posterior Probability, PP4 ≥ 0.8) for colocalization with a given eQTL at a given row. Each matrix cell contains a gene name for the affected gene and a Beta-value. Beta-value has a positive or negative value depending on whether the eQTL effect allele increases or decreases gene expression. For example, consider the cell entry, “ZMIZ1 +0.290125”, at the intersection of the first line, “chr10_79283816_A_G”, and the column “Schmiedel_2018*NK-cell_naive_ge”. Here, the G allele for eQTL chr10_79283816_A_G increases the expression of the ZMIZ1 gene in naive NK-cells (Schmiedel_2018*NK-cell_naive_ge) proportional to Beta = +0.290125 relative to the alternative A allele. (XLSX) [file pone.0344675.s005.xlsx]

## Sheet: Caption
S3 Table	Expression QTLs colocalized with psoriasis GWAS SNPs. Matrix columns correspond to eQTLs from different tissue/cell types. Matrix rows correspond to psoriasis GWAS SNPs that showed strong evidence (Posterior Probability, PP4 ≥ 0.8) for colocalization witha given eQTL at given row. Each matrix cell contains a gene name for the affected gene and Beta-value. Beta-value has postitive or negative valu…

## Sheet: S3 Table
		eQTL datasets	Immune cells	Immune cells	Immune cells	Immune cells	Immune cells	Immune cells	Immune cells	Immune cells	Immune cells	Immune cells	Immune cells	Immune cells	Immune cells	Immune cells	Immune cells	Immune cells	Immune cells	Immune cells	Immune cells	Immune cells	Immune cells	Immune cells	Immune cells	GTEx	GTEx	GTEx	GTEx	GTEx	GTEx	GTEx	GTEx	GTEx	GTEx	GTEx	GTEx	GTEx	GTEx	GTEx	GTEx	GTEx	GTEx	GTEx	GTEx	GTEx	GTEx	GTEx	GTEx
		Cell type	T_cell	T_cell	T_cell	T_cell	T_cell	T_cell	T_cell	T_cell	T_cell	T_cell	T_cell	B_cell	NK	Mphage	Mphage	Mphage	Mcyte	Mcyte	Mcyte	Mcyte	Mcyte	Mcyte	Mcyte	Blood	LCL	Body	Body	Body	Body	Body	Body	Body	Body	Body	Body	Body	Body	Body	Body	Body	Body	Body	Body	Body	Body	Body	Body
		Cell phenotype	memory	memory	memory	memory	memory	memory	naive	act	naive	act	naive	naive	naive	act	act	naive	act	act	act	act	naive	naive	naive	NA	NA	NA	NA	NA	NA	NA	NA	NA	NA	NA	NA	NA	NA	NA	NA	NA	NA	NA	NA	NA	NA	NA	NA
	snp_id (GRCh38)	chr_pos_allele (GRCh38)	Schmiedel_2018*Tfh_memory_ge	Schmiedel_2018*Th1-17_memory_ge	Schmiedel_2018*Th17_memory_ge	Schmiedel_2018*Th1_memory_ge	Schmiedel_2018*Th2_memory_ge	Schmiedel_2018*Treg_memory_ge	Schmiedel_2018*Treg_naive_ge	Schmiedel_2018*CD8_T-cell_anti-CD3-CD28_ge	Schmiedel_2018*CD8_T-cell_naive_ge	Schmiedel_2018*CD4_T-cell_anti-CD3-CD28_ge	Schmiedel_2018*CD4_T-cell_naive_ge	Schmiedel_2018*B-cell_naive_ge	Schmiedel_2018*NK-cell_naive_ge	Nedelec_2016*macrophage_Listeria_ge	Nedelec_2016*macrophage_Salmonella_ge	Nedelec_2016*macrophage_naive_ge	Quach_2016*monocyte_CD14_IAV_ge	Quach_2016*monocyte_CD14_LPS_ge	Quach_2016*monocyte_CD14_Pam3CSK4_ge	Quach_2016*monocyte_CD14_R848_ge	Quach_2016*monocyte_CD14_naive_ge	Schmiedel_2018*monocyte_CD16_naive_ge	Schmiedel_2018*monocyte_CD14_naive_ge	GTEx*blood_ge	GTEx*LCL_ge	GTEx*spleen_ge	GTEx*liver_ge	GTEx*small_intestine_ge	GTEx*colon_sigmoid_ge	GTEx*colon_transverse_ge	GTEx*esophagus_gej_ge	GTEx*esophagus_muscularis_ge	GTEx*stomach_ge	GTEx*lung_ge	GTEx*pituitary_ge	GTEx*adrenal_gland_ge	GTEx*pancreas_ge	GTEx*thyroid_ge	GTEx*testis_ge	GTEx*prostate_ge	GTEx*uterus_ge	GTEx*ovary_ge	GTEx*vagina_ge	GTEx*breast_ge	GTEx*minor_salivary_gland_ge	GTEx*fibroblast_ge	GTEx*skin_not_sun_exposed_ge
	chr10:79283816	chr10_79283816_A_G	NA	NA	NA	NA	NA	NA	NA	NA	NA	NA	NA	NA	ZMIZ1 +0.290125	NA	NA	NA	NA	NA	NA	NA	NA	NA	NA	NA	NA	NA	NA	NA	NA	NA	NA	NA	NA	NA	NA	NA	NA	NA	NA	NA	NA	NA	NA	NA	NA	NA	NA
	chr10:79287818	chr10_79287818_A_C	NA	NA	NA	NA	NA	ZMIZ1 +0.132479	NA	NA	NA	NA	NA	NA	NA	NA	NA	NA	NA	NA	NA	NA	NA	NA	NA	NA	NA	NA	NA	NA	NA	NA	NA	NA	NA	NA	NA	NA	NA	NA	NA	NA	NA	NA	NA	NA	NA	NA	NA
	chr11:110002005	chr11_110002005_A_G	NA	NA	NA	NA	NA	NA	NA	NA	NA	NA	NA	NA	NA	NA	NA	NA	NA	NA	NA	NA	NA	NA	NA	NA	NA	NA	NA	NA	NA	NA	NA	NA	NA	NA	NA	NA	NA	NA	NA	NA	NA	NA	NA	NA	NA	NA	NA
	chr11:110089136	chr11_110089136_G_A	NA	NA	NA	NA	NA	NA	NA	NA	NA	NA	NA	NA	NA	NA	NA	NA	NA	NA	NA	NA	NA	NA	ZC3H12C -0.160652	NA	NA	NA	NA	NA	NA	NA	NA	NA	NA	NA	NA	NA	NA	NA	NA	NA	NA	NA	NA	NA	NA	NA	NA
	chr11:110101204	chr11_110101204_T_C	NA	NA	NA	NA	NA	NA	NA	NA	NA	NA	NA	NA	NA	NA	NA	NA	NA	NA	NA	NA	NA	NA	NA	NA	NA	NA	NA	NA	NA	NA	NA	NA	NA	NA	NA	NA	NA	NA	NA	NA	NA	NA	NA	NA	NA	NA	NA
	chr11:110102515	chr11_110102515_A_C	NA	NA	NA	NA	NA	NA	NA	NA	NA	NA	NA	NA	NA	NA	NA	NA	NA	NA	NA	NA	NA	ZC3H12C -0.58885	NA	NA	NA	NA	NA	NA	NA	NA	NA	NA	NA	NA	NA	NA	NA	NA	NA	NA	NA	NA	NA	NA	NA	NA	NA
	chr11:110115748	chr11_110115748_CTT_C	NA	NA	NA	NA	NA	NA	NA	NA	NA	NA	NA	NA	NA	NA	NA	NA	NA	NA	NA	NA	NA	NA	NA	NA	NA	NA	NA	NA	NA	NA	NA	NA	NA	NA	NA	NA	NA	NA	NA	NA	NA	NA	NA	NA	NA	NA	NA
	chr11:65610557	chr11_65610557_C_T	NA	NA	NA	NA	NA	NA	NA	NA	NA	NA	NA	NA	NA	NA	NA	NA	NA	NA	NA	NA	NA	NA	NA	NA	NA	NA	NA	NA	NA	NA	NA	NA	NA	NA	NA	NA	NA	NA	NA	NA	NA	NA	NA	NA	NA	NA	NA
	chr11:65625224	chr11_65625224_C_T	NA	NA	NA	NA	NA	NA	NA	NA	NA	NA	NA	NA	NA	NA	NA	NA	NA	NA	NA	NA	NA	NA	NA	NA	NA	NA	NA	NA	NA	NA	NA	NA	NA	NA	NA	NA	NA	NA	NA	NA	NA	NA	NA	NA	NA	NA	NA
	chr11:65638922	chr11_65638922_C_T	NA	NA	NA	NA	NA	NA	NA	NA	NA	NA	NA	NA	NA	NA	NA	NA	NA	NA	NA	NA	NA	NA	NA	NA	NA	NA	NA	NA	NA	NA	NA	NA	NA	NA	NA	NA	NA	RNASEH2C -0.0913734	NA	NA	NA	NA	NA	NA	NA	NA	NA
	chr11:65644564	chr11_65644564_G_A	NA	NA	NA	NA	NA	NA	NA	NA	NA	NA	NA	NA	NA	NA	NA	NA	NA	NA	NA	NA	NA	NA	NA	NA	NA	NA	NA	NA	NA	NA	NA	NA	NA	NA	NA	NA	NA	NA	RNASEH2C -0.0637407	NA	NA	NA	NA	NA	NA	NA	NA
	chr11:65670874	chr11_65670874_C_T	NA	NA	NA	NA	NA	NA	NA	NA	NA	NA	NA	NA	NA	NA	NA	NA	NA	NA	NA	NA	NA	NA	RNASEH2C -0.1278	NA	NA	NA	NA	NA	NA	NA	NA	NA	NA	NA	NA	NA	NA	NA	NA	NA	NA	NA	NA	NA	NA	NA	NA
	chr11:65804053	chr11_65804053_A_G	NA	NA	NA	NA	NA	NA	NA	NA	NA	NA	NA	NA	NA	NA	NA	NA	NA	NA	NA	NA	NA	NA	NA	NA	NA	NA	NA	NA	NA	NA	NA	NA	NA	NA	NA	NA	NA	NA	NA	NA	NA	NA	NA	NA	NA	NA	NA
	chr11:65814544	chr11_65814544_G_A	NA	NA	NA	NA	NA	NA	NA	NA	NA	NA	NA	NA	NA	NA	NA	NA	NA	NA	NA	NA	NA	NA	NA	NA	NA	NA	NA	NA	NA	NA	NA	NA	NA	NA	NA	NA	NA	NA	NA	NA	NA	NA	NA	NA	NA	NA	NA
	chr11:65819038	chr11_65819038_T_A	NA	NA	NA	NA	NA	NA	NA	NA	NA	NA	NA	NA	NA	NA	NA	EFEMP2 +0.318906	NA	NA	NA	NA	NA	NA	NA	NA	NA	NA	NA	NA	NA	NA	NA	NA	NA	NA	NA	NA	NA	NA	NA	NA	NA	NA	NA	NA	NA	NA	NA
	chr11:65827045	chr11_65827045_C_T	NA	NA	NA	NA	NA	NA	NA	NA	NA	NA	NA	NA	NA	NA	NA	NA	NA	NA	EFEMP2 +0.182029	NA	NA	NA	NA	NA	NA	NA	NA	NA	NA	NA	NA	NA	NA	NA	NA	NA	NA	NA	NA	NA	NA	NA	NA	NA	NA	NA	NA
	chr11:65832185	chr11_65832185_C_T	NA	NA	NA	NA	NA	NA	NA	NA	NA	NA	NA	NA	NA	NA	NA	NA	NA	NA	NA	NA	NA	NA	NA	NA	NA	NA	NA	NA	NA	NA	NA	NA	NA	NA	NA	NA	NA	NA	NA	NA	NA	NA	NA	NA	NA	NA	NA
	chr11:65834089	chr11_65834089_G_C	NA	NA	NA	NA	NA	NA	NA	NA	NA	NA	NA	NA	NA	NA	NA	NA	NA	NA	NA	NA	NA	NA	NA	NA	NA	NA	NA	NA	NA	NA	NA	SNX32 +0.686161	NA	NA	SNX32 +0.927421	NA	NA	NA	NA	NA	NA	NA	NA	SNX32 +0.793675	NA	SNX32 +0.858344	NA
	chr11:65840099	chr11_65840099_G_A	NA	NA	NA	NA	NA	NA	NA	NA	NA	NA	NA	NA	NA	NA	NA	NA	NA	NA	NA	EFEMP2 +0.253261	NA	NA	NA	NA	NA	NA	NA	NA	NA	NA	NA	NA	NA	NA	NA	NA	NA	NA	NA	NA	NA	NA	NA	NA	NA	NA	NA
	chr11:65850582	chr11_65850582_C_T	NA	NA	NA	NA	NA	NA	NA	NA	FIBP -0.410881	NA	NA	NA	NA	NA	NA	NA	NA	NA	NA	NA	NA	NA	NA	NA	NA	NA	NA	NA	NA	NA	NA	NA	NA	NA	NA	NA	NA	NA	NA	NA	NA	NA	NA	NA	NA	NA	NA
	chr11:65856268	chr11_65856268_A_G	NA	NA	NA	NA	NA	NA	NA	NA	NA	NA	NA	NA	NA	NA	NA	NA	NA	NA	NA	NA	NA	NA	NA	NA	NA	NA	NA	NA	NA	NA	NA	NA	NA	NA	NA	NA	NA	NA	NA	NA	NA	NA	NA	NA	SNX32 +0.67584	NA	NA
	chr11:65872733	chr11_65872733_C_T	NA	NA	NA	NA	NA	NA	NA	NA	NA	NA	NA	NA	NA	NA	NA	NA	NA	NA	NA	NA	NA	NA	NA	NA	NA	NA	NA	NA	NA	NA	NA	NA	NA	NA	NA	NA	NA	NA	NA	NA	NA	NA	NA	NA	NA	CTSW +0.28961	NA
	chr11:65873091	chr11_65873091_G_A	NA	NA	NA	NA	NA	NA	NA	NA	NA	NA	NA	NA	NA	NA	NA	NA	NA	NA	NA	CTSW +0.232257	NA	NA	NA	NA	NA	NA	NA	NA	NA	NA	NA	NA	NA	NA	NA	NA	NA	NA	NA	NA	NA	NA	NA	NA	NA	NA	NA
	chr11:65873562	chr11_65873562_G_C	NA	NA	NA	NA	NA	NA	NA	NA	NA	NA	NA	NA	NA	NA	NA	NA	NA	NA	NA	NA	NA	NA	NA	NA	NA	NA	NA	NA	NA	NA	NA	NA	NA	NA	NA	NA	NA	NA	NA	NA	NA	NA	NA	NA	NA	NA	NA
	chr11:65874460	chr11_65874460_T_A	NA	NA	NA	NA	NA	NA	NA	NA	NA	NA	NA	NA	NA	NA	NA	NA	NA	NA	NA	NA	NA	NA	NA	NA	NA	NA	NA	NA	NA	NA	NA	NA	NA	NA	NA	NA	NA	NA	NA	NA	CTSW +0.422943	NA	NA	NA	NA	NA	NA
	chr11:65874637	chr11_65874637_C_<CN0>	NA	NA	NA	NA	NA	NA	NA	NA	NA	NA	NA	NA	NA	CTSW +0.757321	CTSW +0.917783	CTSW +0.531427	EFEMP2 +0.164778	CTSW +0.322283	CTSW +0.259988	NA	NA	NA	NA	NA	NA	NA	NA	NA	NA	NA	NA	NA	NA	NA	NA	NA	NA	NA	NA	NA	NA	NA	NA	NA	NA	NA	NA
	chr11:65876556	chr11_65876556_T_C	NA	NA	NA	NA	NA	NA	NA	NA	NA	NA	NA	NA	NA	NA	NA	NA	NA	NA	NA	NA	CTSW +0.285152	NA	NA	NA	NA	NA	NA	NA	NA	NA	NA	NA	NA	NA	NA	NA	NA	NA	NA	NA	NA	NA	NA	NA	NA	NA	NA
	chr11:65877883	chr11_65877883_A_G	NA	NA	NA	NA	NA	NA	NA	NA	NA	NA	NA	NA	NA	NA	NA	NA	NA	NA	NA	NA	NA	NA	NA	NA	NA	NA	NA	NA	NA	NA	NA	NA	NA	NA	NA	NA	NA	NA	NA	NA	NA	NA	NA	NA	NA	NA	NA
	chr11:65879086	chr11_65879086_C_A	NA	NA	CTSW +1.09018	NA	NA	NA	NA	NA	NA	NA	NA	NA	NA	NA	NA	NA	NA	NA	NA	NA	NA	NA	NA	NA	NA	NA	NA	NA	NA	NA	NA	NA	NA	NA	NA	NA	NA	NA	NA	NA	NA	NA	NA	NA	NA	NA	NA
	chr11:65879789	chr11_65879789_A_G	NA	NA	NA	NA	NA	NA	NA	NA	NA	NA	NA	NA	NA	NA	NA	NA	NA	NA	NA	NA	NA	NA	NA	NA	CTSW +0.652555	CTSW +0.771491	NA	NA	CTSW +0.640708	CTSW +1.38445	NA	CTSW +0.75242	NA	CTSW +0.729917	CTSW +0.725018	NA	CTSW +0.972766	CTSW +0.864086	NA	NA	NA	CTSW +0.452515	CTSW +1.01086	CTSW +0.743313	NA	NA	CTSW +0.5419
	chr11:65880664	chr11_65880664_G_A	NA	NA	NA	NA	NA	NA	NA	NA	NA	NA	NA	NA	NA	NA	NA	NA	NA	NA	NA	NA	NA	NA	NA	NA	NA	NA	NA	NA	NA	NA	NA	NA	NA	NA	NA	NA	NA	NA	NA	NA	NA	NA	NA	NA	NA	NA	NA
	chr11:65882513	chr11_65882513_T_C	NA	NA	NA	NA	NA	NA	NA	NA	NA	NA	NA	NA	NA	NA	NA	NA	NA	NA	NA	NA	NA	NA	NA	CTSW +0.451608	NA	NA	NA	NA	NA	NA	NA	NA	CTSW +1.38109	NA	NA	CTSW +0.692695	NA	NA	FIBP -0.0900521	CTSW +1.13958	NA	NA	NA	NA	NA	NA	NA
	chr11:65886161	chr11_65886161_C_T	NA	NA	NA	NA	NA	NA	NA	NA	NA	NA	NA	NA	NA	NA	NA	NA	NA	EFEMP2 +0.303977	NA	NA	EFEMP2 +0.237374	NA	NA	NA	NA	NA	NA	NA	NA	NA	NA	NA	NA	NA	NA	NA	NA	NA	NA	NA	NA	NA	NA	NA	NA	NA	NA
	chr11:65887788	chr11_65887788_G_GCC	NA	NA	NA	NA	NA	EFEMP2 -0.197069	NA	NA	NA	NA	NA	NA	NA	NA	NA	NA	NA	NA	NA	NA	NA	NA	NA	NA	NA	NA	NA	NA	NA	NA	NA	NA	NA	NA	NA	NA	NA	NA	NA	NA	NA	NA	NA	NA	NA	NA	NA
	chr11:65888811	chr11_65888811_G_A	NA	NA	NA	NA	NA	NA	NA	NA	NA	NA	NA	NA	NA	NA	NA	NA	NA	NA	NA	NA	NA	NA	NA	NA	FIBP +0.0865514	NA	NA	NA	NA	NA	NA	NA	NA	NA	NA	NA	NA	NA	NA	NA	NA	NA	NA	NA	NA	NA	NA
	chr11:65889093	chr11_65889093_C_T	NA	NA	NA	NA	NA	NA	NA	NA	NA	NA	NA	NA	NA	NA	NA	NA	NA	NA	NA	NA	NA	NA	NA	NA	NA	NA	NA	NA	NA	NA	NA	NA	NA	NA	NA	NA	NA	NA	NA	NA	NA	NA	NA	NA	NA	NA	NA
	chr11:65893820	chr11_65893820_C_T	CTSW -1.18465	NA	NA	NA	NA	NA	NA	NA	NA	NA	NA	NA	CTSW -0.372173	FIBP +0.127075	FIBP +0.1345	FIBP +0.113829	NA	NA	NA	NA	NA	NA	NA	NA	NA	NA	CTSW -0.43422	NA	NA	NA	CTSW -0.689638	NA	NA	NA	NA	NA	NA	NA	NA	NA	NA	NA	NA	NA	NA	NA	NA
	chr11:65894185	chr11_65894185_T_C	NA	NA	NA	NA	NA	NA	NA	NA	NA	NA	NA	NA	NA	NA	NA	NA	NA	NA	NA	NA	NA	NA	NA	NA	NA	NA	NA	CTSW -1.17945	NA	NA	NA	NA	NA	NA	NA	NA	NA	NA	NA	NA	NA	NA	NA	NA	CTSW -1.10982	NA	NA
	chr11:65894965	chr11_65894965_T_C	NA	CTSW -1.30278	NA	NA	NA	CTSW -1.05105	CTSW -1.22813	CTSW -0.935465	CTSW -1.14459	CTSW -0.767202	CTSW -1.45765	NA	FIBP +0.139208	NA	NA	NA	CTSW -0.337737	NA	NA	NA	NA	NA	NA	NA	NA	NA	NA	NA	NA	NA	NA	NA	NA	NA	NA	NA	NA	NA	NA	NA	NA	NA	NA	NA	NA	NA	NA
	chr11:65895281	chr11_65895281_G_A	NA	NA	NA	NA	CTSW -1.06794	NA	NA	NA	NA	NA	NA	NA	NA	NA	NA	NA	NA	NA	NA	NA	NA	NA	NA	NA	NA	NA	NA	NA	NA	NA	NA	NA	NA	NA	NA	NA	NA	NA	NA	NA	NA	NA	NA	NA	NA	NA	NA
	chr11:65895514	chr11_65895514_A_G	NA	NA	NA	NA	NA	NA	NA	NA	NA	NA	NA	NA	NA	NA	NA	NA	NA	NA	NA	NA	NA	NA	NA	NA	NA	NA	NA	NA	NA	NA	NA	NA	NA	NA	NA	NA	NA	NA	NA	NA	NA	NA	NA	NA	NA	NA	NA
	chr11:65896076	chr11_65896076_A_G	NA	NA	NA	CTSW -1.13624	NA	NA	NA	NA	NA	NA	NA	NA	NA	NA	CCDC85B +0.222991	NA	FIBP +0.0501381	NA	NA	NA	NA	NA	NA	NA	NA	NA	NA	NA	NA	NA	NA	NA	NA	NA	NA	NA	NA	NA	NA	NA	NA	NA	NA	NA	NA	NA	NA
	chr11:65989694	chr11_65989694_G_C	NA	NA	NA	NA	NA	NA	NA	NA	NA	NA	NA	NA	NA	NA	NA	NA	NA	NA	NA	NA	NA	NA	NA	NA	NA	NA	NA	NA	NA	NA	NA	NA	NA	NA	NA	NA	NA	NA	NA	NA	NA	NA	NA	NA	NA	NA	EIF1AD -0.0841756
	chr11:66003074	chr11_66003074_G_A	NA	NA	NA	NA	NA	NA	NA	NA	NA	NA	NA	NA	NA	NA	NA	NA	NA	NA	NA	NA	NA	NA	NA	NA	NA	NA	NA	NA	NA	NA	NA	NA	NA	NA	NA	NA	NA	NA	EIF1AD +0.0724765	NA	NA	NA	NA	NA	NA	NA	NA
	chr12:10404655	chr12_10404655_C_T	NA	NA	NA	NA	NA	NA	NA	NA	NA	NA	NA	NA	NA	NA	NA	NA	NA	NA	NA	NA	NA	NA	NA	NA	NA	NA	NA	NA	NA	NA	NA	NA	NA	NA	NA	NA	NA	NA	NA	NA	NA	NA	NA	NA	NA	NA	NA
	chr12:10425906	chr12_10425906_T_G	NA	NA	NA	NA	NA	NA	NA	NA	NA	NA	NA	NA	NA	NA	NA	NA	NA	NA	NA	NA	NA	NA	NA	NA	NA	NA	NA	NA	NA	NA	NA	NA	NA	NA	NA	NA	NA	NA	NA	NA	NA	NA	NA	NA	NA	NA	NA
	chr12:10426586	chr12_10426586_C_T	NA	NA	NA	NA	NA	NA	NA	NA	NA	NA	NA	NA	NA	NA	NA	NA	NA	NA	NA	NA	NA	NA	NA	NA	NA	NA	NA	NA	NA	NA	NA	NA	NA	NA	NA	NA	NA	NA	NA	NA	NA	NA	NA	NA	NA	NA	NA
	chr12:10431777	chr12_10431777_AT_A	NA	NA	NA	NA	NA	NA	NA	NA	RP11-277P12.20 +0.743556	NA	NA	NA	KLRC4 -0.415365	NA	NA	NA	NA	NA	NA	NA	NA	NA	NA	NA	NA	NA	NA	NA	NA	NA	NA	NA	NA	NA	NA	NA	NA	NA	NA	NA	NA	NA	NA	NA	NA	NA	NA
	chr12:10442249	chr12_10442249_C_A	NA	NA	NA	NA	NA	NA	NA	KLRC4-KLRK1 +0.693046	NA	NA	NA	NA	NA	NA	NA	NA	NA	NA	NA	NA	NA	NA	NA	NA	NA	NA	NA	NA	NA	NA	NA	NA	NA	NA	NA	NA	NA	NA	NA	NA	NA	NA	NA	NA	NA	NA	NA
	chr12:10446828	chr12_10446828_C_T	NA	NA	NA	NA	NA	NA	NA	NA	NA	NA	NA	NA	NA	NA	NA	NA	NA	NA	NA	NA	NA	NA	NA	NA	NA	NA	NA	NA	NA	NA	NA	NA	NA	NA	NA	NA	NA	KLRC1 -0.328748	NA	NA	NA	NA	NA	NA	NA	NA	NA
	chr12:10458392	chr12_10458392_T_C	NA	NA	NA	NA	NA	NA	NA	NA	NA	NA	NA	NA	NA	NA	NA	NA	NA	NA	NA	NA	NA	NA	NA	NA	NA	NA	NA	NA	NA	NA	NA	NA	NA	NA	NA	NA	NA	NA	NA	NA	NA	NA	NA	NA	NA	NA	NA
	chr12:56265536	chr12_56265536_C_T	NA	NA	NA	NA	NA	NA	NA	NA	NA	NA	NA	NA	NA	NA	NA	NA	NA	NA	NA	NA	NA	NA	NA	NA	NA	NA	NA	NA	NA	NA	NA	NA	NA	NA	NA	NA	IL23A +0.508075	NA	NA	NA	NA	NA	NA	NA	NA	NA	NA
	chr12:781100	chr12_781100_TAACAACAAC_T	NA	WNK1 +0.07528	NA	NA	NA	NA	NA	NA	NA	NA	NA	NA	NA	NA	NA	NA	NA	NA	NA	NA	WNK1 +0.135633	NA	NA	NA	NA	NA	NA	NA	NA	NA	NA	NA	NA	NA	NA	NA	NA	NA	NA	NA	NA	NA	NA	NA	NA	NA	NA
	chr12:814145	chr12_814145_G_A	NA	NA	NA	NA	NA	NA	NA	NA	NA	NA	NA	NA	NA	NA	NA	RAD52 -0.14873	NA	NA	NA	NA	NA	NA	NA	NA	NA	NA	NA	NA	NA	NA	NA	NA	NA	NA	NA	NA	NA	NA	NA	NA	NA	NA	NA	NA	NA	NA	NA
	chr13:111327803	chr13_111327803_T_C	NA	NA	NA	NA	NA	NA	NA	NA	NA	NA	NA	NA	NA	NA	NA	NA	NA	NA	NA	NA	NA	NA	NA	NA	NA	NA	NA	NA	NA	NA	NA	NA	NA	NA	NA	NA	NA	NA	NA	NA	NA	NA	NA	NA	NA	NA	NA
	chr14:35361732	chr14_35361732_G_A	NA	NA	NA	NA	NA	NA	NA	NA	NA	NA	NA	NA	NA	NA	NA	NA	NA	RP11-561B11.3 +0.194333	NA	RP11-561B11.3 +0.156421	NA	NA	NA	NA	NA	NA	NA	NA	NA	NA	NA	NA	NA	NA	NA	NA	NA	NA	NA	NA	NA	NA	NA	NA	NA	NA	NA
	chr16:11343750	chr16_11343750_A_C	NA	NA	NA	NA	NA	NA	NA	NA	NA	NA	NA	RP11-485G7.5 -0.512049	NA	NA	NA	NA	NA	NA	NA	NA	NA	NA	NA	NA	NA	NA	NA	NA	NA	NA	NA	NA	NA	NA	NA	NA	NA	NA	NA	NA	NA	NA	NA	NA	NA	NA	NA
	chr16:31106377	chr16_31106377_C_T	NA	NA	NA	NA	NA	NA	NA	NA	NA	NA	NA	NA	NA	NA	NA	NA	NA	NA	NA	NA	NA	NA	NA	NA	NA	NA	NA	NA	NA	NA	NA	NA	NA	NA	NA	NA	NA	NA	NA	NA	NA	NA	NA	NA	NA	NA	NA
	chr16:31141376	chr16_31141376_T_TAAACAAAC	NA	NA	NA	NA	NA	KAT8 +0.070598	NA	NA	NA	NA	NA	NA	NA	NA	NA	NA	NA	NA	NA	NA	NA	NA	NA	NA	NA	NA	NA	NA	NA	NA	NA	NA	NA	NA	NA	NA	NA	NA	NA	NA	NA	NA	NA	NA	NA	NA	NA
	chr16:31142825	chr16_31142825_G_A	NA	NA	NA	NA	NA	NA	NA	NA	NA	NA	NA	NA	NA	NA	NA	NA	NA	NA	NA	NA	NA	NA	NA	NA	NA	NA	NA	NA	NA	NA	NA	NA	NA	NA	NA	NA	NA	NA	NA	NA	NA	NA	NA	NA	NA	NA	NA
	chr16:31143037	chr16_31143037_G_A	NA	NA	NA	NA	NA	NA	NA	NA	NA	NA	NA	NA	NA	NA	NA	NA	NA	NA	NA	NA	NA	NA	NA	NA	NA	NA	NA	NA	NA	NA	NA	NA	NA	NA	NA	NA	NA	NA	NA	NA	NA	NA	NA	NA	NA	NA	NA
	chr16:31144137	chr16_31144137_C_T	NA	NA	NA	NA	NA	NA	NA	NA	NA	NA	NA	NA	NA	NA	NA	NA	NA	NA	NA	NA	NA	NA	NA	NA	NA	NA	NA	NA	NA	NA	NA	NA	NA	NA	NA	NA	NA	NA	NA	NA	NA	NA	NA	NA	NA	NA	NA
	chr17:71986876	chr17_71986876_C_T	NA	NA	NA	NA	NA	NA	NA	NA	NA	NA	NA	NA	NA	NA	NA	NA	NA	NA	NA	NA	NA	NA	NA	NA	NA	NA	NA	NA	NA	NA	NA	NA	NA	NA	NA	NA	NA	NA	NA	NA	NA	NA	NA	NA	NA	NA	NA
	chr17:75762123	chr17_75762123_G_A	NA	NA	NA	NA	NA	NA	NA	NA	NA	NA	NA	NA	NA	NA	NA	NA	NA	NA	NA	NA	NA	NA	NA	NA	NA	NA	NA	NA	NA	NA	NA	NA	NA	NA	NA	NA	NA	NA	NA	NA	NA	NA	NA	NA	NA	NA	NA
	chr17:80201684	chr17_80201684_T_C	NA	NA	NA	NA	NA	NA	NA	NA	NA	NA	NA	NA	NA	NA	NA	NA	CARD14 +0.147161	NA	NA	NA	NA	NA	NA	NA	NA	NA	NA	NA	NA	NA	NA	NA	NA	CARD14 -0.179501	NA	NA	NA	NA	NA	NA	NA	NA	NA	NA	NA	NA	NA
	chr17:80202780	chr17_80202780_T_C	NA	NA	NA	NA	NA	NA	SGSH -0.160329	NA	NA	NA	NA	NA	NA	NA	NA	NA	RP11-334C17.5 -0.138071	NA	NA	NA	NA	NA	RP11-334C17.5 -0.386149	NA	NA	SGSH -0.133222	RP11-334C17.5 -0.39849	NA	NA	NA	NA	NA	NA	NA	NA	SGSH -0.140441	SGSH -0.130487	NA	NA	NA	NA	NA	NA	NA	NA	NA	NA
	chr17:80204627	chr17_80204627_GA_G	NA	NA	NA	NA	NA	NA	NA	NA	NA	NA	NA	NA	NA	NA	NA	NA	NA	NA	NA	NA	NA	NA	SGSH -0.0888756	NA	NA	NA	NA	NA	NA	NA	NA	NA	NA	NA	NA	NA	NA	NA	NA	NA	NA	NA	NA	NA	NA	NA	NA
	chr17:80207333	chr17_80207333_T_C	NA	NA	NA	NA	NA	NA	NA	NA	NA	NA	NA	NA	NA	RP11-334C17.5 -0.393331	NA	RP11-334C17.5 -0.410455	NA	NA	NA	RP11-334C17.5 -0.239423	NA	NA	NA	NA	NA	NA	NA	NA	NA	NA	NA	NA	NA	NA	NA	NA	NA	NA	NA	NA	NA	NA	NA	NA	NA	NA	NA
	chr17:80207628	chr17_80207628_C_T	NA	NA	NA	NA	NA	NA	NA	NA	NA	NA	NA	NA	NA	NA	NA	NA	SGSH +0.205801	SGSH +0.245322	SGSH +0.251326	SGSH +0.237338	NA	NA	NA	NA	NA	NA	NA	NA	NA	NA	NA	NA	NA	NA	NA	NA	NA	NA	NA	NA	NA	NA	NA	NA	NA	NA	NA
	chr17:80214155	chr17_80214155_A_G	NA	NA	NA	NA	NA	NA	NA	NA	SGSH +0.159629	NA	NA	NA	NA	NA	NA	NA	NA	NA	NA	NA	NA	NA	NA	NA	NA	NA	NA	NA	NA	NA	NA	NA	NA	NA	NA	NA	NA	NA	NA	NA	NA	NA	NA	NA	NA	NA	NA
	chr19:10281711	chr19_10281711_G_T	NA	NA	NA	NA	NA	NA	NA	NA	NA	NA	NA	NA	NA	NA	NA	NA	NA	NA	NA	NA	NA	NA	TYK2 -0.158611	NA	NA	NA	NA	NA	NA	NA	NA	NA	NA	NA	NA	NA	NA	NA	NA	NA	NA	NA	NA	NA	NA	NA	NA
	chr19:10314275	chr19_10314275_T_C	NA	NA	NA	NA	NA	NA	NA	NA	NA	NA	NA	NA	NA	NA	NA	NA	NA	NA	NA	NA	NA	NA	NA	NA	NA	NA	NA	NA	NA	NA	NA	NA	NA	NA	NA	NA	NA	NA	NA	NA	NA	NA	NA	NA	NA	NA	NA
	chr19:10341244	chr19_10341244_C_T	NA	NA	NA	NA	NA	NA	NA	NA	NA	NA	NA	NA	NA	NA	NA	NA	NA	NA	NA	NA	NA	NA	NA	NA	NA	NA	NA	NA	NA	NA	NA	NA	NA	NA	NA	NA	NA	NA	NA	NA	NA	NA	NA	NA	NA	LDLR +0.189083	NA
	chr19:10354011	chr19_10354011_A_G	NA	NA	NA	TYK2 +0.055923	NA	NA	NA	NA	NA	NA	NA	NA	NA	NA	NA	NA	NA	NA	NA	NA	NA	NA	NA	NA	NA	NA	NA	NA	NA	NA	NA	NA	NA	NA	NA	NA	NA	NA	NA	NA	NA	NA	NA	NA	NA	NA	NA
	chr19:10355447	chr19_10355447_C_T	NA	NA	NA	NA	NA	NA	NA	NA	NA	NA	NA	NA	NA	NA	NA	NA	TYK2 +0.0732178	NA	NA	NA	NA	NA	NA	NA	NA	NA	NA	NA	NA	NA	NA	NA	NA	NA	NA	NA	NA	NA	NA	NA	NA	NA	NA	NA	NA	NA	NA
	chr19:10362894	chr19_10362894_T_G	NA	NA	NA	NA	NA	NA	NA	NA	NA	NA	NA	NA	NA	NA	NA	NA	NA	NA	NA	NA	NA	NA	NA	NA	NA	NA	NA	NA	NA	NA	NA	NA	NA	NA	NA	NA	NA	NA	NA	NA	NA	NA	NA	NA	NA	NA	NA
	chr19:10381551	chr19_10381551_G_C	NA	NA	NA	NA	NA	NA	NA	NA	NA	NA	NA	NA	NA	NA	NA	NA	NA	NA	NA	NA	NA	NA	NA	NA	NA	NA	NA	NA	NA	NA	NA	NA	NA	NA	NA	TYK2 -0.144908	NA	NA	NA	NA	NA	NA	NA	NA	NA	NA	NA
	chr19:10436550	chr19_10436550_C_T	NA	NA	NA	NA	NA	NA	NA	NA	NA	NA	NA	NA	NA	NA	NA	NA	PDE4A +0.129352	NA	NA	NA	NA	NA	NA	NA	NA	NA	NA	NA	NA	NA	NA	NA	NA	NA	NA	NA	NA	NA	NA	NA	NA	NA	NA	NA	NA	NA	NA
	chr19:18399957	chr19_18399957_G_A	NA	NA	NA	NA	NA	NA	NA	NA	NA	NA	NA	NA	NA	NA	NA	NA	NA	NA	NA	NA	NA	NA	NA	NA	NA	NA	NA	NA	NA	NA	NA	NA	NA	NA	NA	NA	NA	NA	NA	NA	NA	NA	NA	NA	NA	NA	NA
	chr19:18402784	chr19_18402784_T_C	NA	NA	NA	NA	NA	NA	NA	NA	NA	NA	NA	NA	NA	NA	NA	NA	NA	NA	NA	NA	NA	NA	NA	NA	NA	NA	NA	NA	NA	NA	NA	NA	NA	NA	NA	NA	NA	NA	NA	NA	NA	NA	NA	NA	NA	NA	NA
	chr19:18416447	chr19_18416447_G_A	NA	NA	NA	NA	NA	NA	NA	NA	SSBP4 -0.161254	NA	NA	NA	NA	NA	NA	NA	NA	NA	NA	NA	NA	NA	NA	NA	NA	NA	NA	NA	NA	NA	NA	NA	NA	NA	NA	NA	NA	NA	NA	NA	NA	NA	NA	NA	NA	NA	SSBP4 -0.108877
	chr19:18419351	chr19_18419351_T_G	NA	NA	NA	NA	NA	NA	NA	NA	NA	SSBP4 -0.122687	SSBP4 -0.169614	NA	NA	NA	NA	NA	NA	NA	NA	NA	NA	NA	NA	NA	NA	NA	NA	NA	NA	NA	NA	SSBP4 -0.0928601	NA	NA	NA	NA	NA	NA	NA	NA	NA	NA	NA	NA	NA	NA	NA
	chr19:18422832	chr19_18422832_T_C	NA	NA	NA	NA	NA	NA	SSBP4 -0.206165	SSBP4 -0.133553	NA	NA	NA	NA	NA	NA	NA	NA	NA	NA	NA	NA	NA	NA	NA	NA	NA	NA	NA	NA	NA	NA	NA	NA	NA	NA	NA	NA	NA	NA	NA	NA	NA	NA	NA	NA	NA	NA	NA
	chr19:18425606	chr19_18425606_C_G	NA	NA	NA	NA	NA	NA	NA	NA	NA	NA	NA	NA	NA	NA	NA	NA	NA	NA	NA	NA	NA	NA	NA	NA	NA	NA	NA	NA	NA	NA	NA	NA	NA	NA	NA	NA	SSBP4 -0.0988566	NA	NA	NA	NA	NA	NA	NA	NA	NA	NA
	chr19:18431190	chr19_18431190_GGTCCTGGTGACCACTGGTGCCTGA_G	NA	NA	NA	NA	NA	NA	NA	NA	NA	NA	NA	NA	NA	NA	NA	NA	NA	NA	SSBP4 -0.121414	NA	NA	NA	NA	NA	NA	NA	NA	NA	NA	NA	NA	NA	NA	NA	NA	NA	NA	NA	NA	NA	NA	NA	NA	NA	NA	NA	NA
	chr19:18448066	chr19_18448066_A_G	NA	NA	NA	NA	NA	NA	NA	NA	NA	NA	NA	NA	NA	NA	NA	NA	NA	NA	NA	NA	NA	NA	NA	ELL +0.124647	NA	NA	NA	NA	NA	NA	NA	NA	NA	NA	NA	NA	NA	NA	NA	NA	NA	NA	NA	NA	NA	NA	NA
	chr19:18453895	chr19_18453895_A_G	NA	NA	NA	NA	NA	NA	NA	NA	NA	NA	NA	NA	NA	NA	NA	NA	NA	NA	NA	NA	NA	NA	NA	NA	NA	NA	NA	NA	NA	NA	NA	NA	NA	NA	NA	NA	NA	NA	NA	NA	NA	NA	NA	NA	NA	NA	NA
	chr19:18482743	chr19_18482743_T_C	NA	NA	NA	NA	NA	NA	NA	NA	NA	NA	NA	NA	NA	NA	NA	NA	NA	NA	NA	NA	NA	NA	NA	NA	NA	NA	NA	NA	NA	NA	NA	NA	NA	NA	NA	NA	NA	NA	NA	NA	NA	NA	NA	NA	NA	NA	NA
	chr1:151752883	chr1_151752883_A_G	NA	NA	NA	NA	NA	NA	NA	NA	NA	NA	NA	NA	NA	NA	NA	NA	NA	NA	NA	NA	NA	NA	NA	NA	NA	NA	NA	NA	NA	NA	NA	NA	ANXA9 +0.107516	NA	NA	NA	NA	NA	NA	NA	NA	NA	NA	NA	NA	NA	NA
	chr1:152578800	chr1_152578800_A_G	NA	NA	NA	NA	NA	NA	NA	NA	NA	NA	NA	NA	NA	NA	NA	NA	NA	NA	NA	NA	NA	NA	NA	NA	NA	NA	NA	NA	NA	NA	NA	NA	NA	NA	NA	NA	NA	NA	NA	NA	NA	NA	NA	NA	NA	NA	NA
	chr1:152582700	chr1_152582700_C_G	NA	NA	NA	NA	NA	NA	NA	NA	NA	NA	NA	NA	NA	NA	NA	NA	NA	NA	NA	NA	NA	NA	NA	NA	NA	NA	NA	NA	NA	NA	NA	NA	NA	NA	NA	NA	NA	NA	NA	NA	NA	NA	NA	NA	NA	NA	NA
	chr1:152616181	chr1_152616181_C_T	NA	NA	NA	NA	NA	NA	NA	NA	NA	NA	NA	NA	NA	NA	NA	NA	NA	NA	NA	NA	NA	NA	NA	NA	NA	NA	NA	NA	NA	NA	NA	NA	NA	NA	NA	NA	NA	NA	NA	NA	NA	NA	NA	NA	NA	NA	NA
	chr1:152618187	chr1_152618187_T_C	NA	NA	NA	NA	NA	NA	NA	NA	NA	NA	NA	NA	NA	NA	NA	NA	NA	NA	NA	NA	NA	NA	NA	NA	NA	NA	NA	NA	NA	NA	NA	NA	NA	NA	NA	NA	NA	NA	LCE3C -1.55775	NA	NA	NA	NA	NA	NA	NA	LCE3C -1.22281
	chr1:152620961	chr1_152620961_T_C	NA	NA	NA	NA	NA	NA	NA	NA	NA	NA	NA	NA	NA	NA	NA	NA	NA	NA	NA	NA	NA	NA	NA	NA	NA	NA	NA	NA	NA	NA	NA	NA	NA	NA	NA	NA	NA	NA	NA	NA	NA	NA	NA	NA	NA	NA	LCE3A +0.561439
	chr1:152633131	chr1_152633131_A_C	NA	NA	NA	NA	NA	NA	NA	NA	NA	NA	NA	NA	NA	NA	NA	NA	NA	NA	NA	NA	NA	NA	NA	NA	NA	NA	NA	NA	NA	NA	NA	NA	NA	NA	NA	NA	NA	NA	NA	NA	NA	NA	LCE3C -0.912297	NA	NA	NA	NA
	chr1:197842343	chr1_197842343_GT_G	NA	NA	NA	NA	NA	NA	NA	NA	NA	NA	NA	NA	NA	NA	NA	NA	NA	NA	NA	NA	DENND1B +0.142875	NA	NA	NA	NA	NA	NA	NA	NA	NA	NA	NA	NA	NA	NA	NA	NA	NA	NA	NA	NA	NA	NA	NA	NA	NA	NA
	chr1:40889009	chr1_40889009_C_T	NA	NA	NA	NA	NA	NA	NA	NA	NA	NA	NA	NA	NA	NA	NA	NA	NA	NA	NA	NA	NA	NA	NA	NA	NA	NA	NA	NA	NA	NA	NA	NA	NA	NA	NA	NA	NA	NA	NA	NA	NA	NA	NA	NA	NA	NA	NA
	chr1:40892982	chr1_40892982_G_A	NA	NA	NA	NA	NA	NA	NA	NA	NA	NA	NA	NA	NA	NA	NA	NA	NA	NA	NA	NA	NA	NA	NA	CITED4 +0.4542	NA	NA	NA	NA	NA	NA	NA	NA	NA	NA	NA	NA	NA	NA	NA	NA	NA	NA	NA	NA	NA	NA	NA
	chr1:40893099	chr1_40893099_C_T	NA	NA	NA	NA	NA	NA	NA	NA	NA	NA	NA	NA	NA	NA	NA	NA	NA	NA	NA	NA	NA	NA	NA	NA	NA	NA	NA	NA	NA	NA	NA	NA	NA	NA	NA	NA	NA	NA	NA	NA	NA	NA	NA	NA	NA	NA	NA
	chr20:49922529	chr20_49922529_C_G	NA	NA	NA	NA	NA	NA	NA	NA	NA	NA	NA	NA	NA	NA	NA	NA	NA	NA	NA	NA	NA	NA	NA	NA	NA	NA	NA	NA	NA	NA	NA	NA	NA	NA	NA	NA	NA	NA	NA	NA	NA	NA	NA	NA	NA	NA	NA
	chr20:49962465	chr20_49962465_G_A	NA	NA	NA	NA	NA	NA	NA	NA	NA	NA	NA	NA	NA	NA	NA	NA	NA	NA	NA	NA	NA	NA	NA	NA	NA	NA	NA	NA	NA	NA	NA	SLC9A8 -0.0950141	NA	NA	NA	NA	NA	NA	NA	NA	NA	NA	NA	NA	NA	NA	NA
	chr20:54021410	chr20_54021410_C_<INS:ME:ALU>	NA	NA	NA	NA	NA	ZNF217 +0.140996	NA	NA	NA	NA	NA	NA	NA	NA	NA	NA	NA	NA	NA	NA	NA	NA	NA	NA	NA	NA	NA	NA	NA	NA	NA	NA	NA	NA	NA	NA	NA	NA	NA	NA	NA	NA	NA	NA	NA	NA	NA
	chr20:54022287	chr20_54022287_G_T	NA	NA	NA	NA	NA	NA	NA	NA	NA	NA	NA	NA	NA	NA	NA	NA	NA	NA	NA	NA	NA	NA	NA	NA	NA	NA	NA	NA	NA	NA	NA	NA	NA	NA	NA	NA	NA	NA	NA	NA	NA	NA	NA	NA	NA	NA	NA
	chr20:54027638	chr20_54027638_T_G	NA	NA	NA	NA	NA	BCAS1 +2.81451	NA	NA	NA	NA	NA	NA	NA	NA	NA	NA	NA	NA	NA	NA	NA	NA	NA	NA	NA	NA	NA	NA	NA	NA	NA	NA	NA	NA	NA	NA	NA	NA	NA	NA	NA	NA	NA	NA	NA	NA	NA
	chr21:33398052	chr21_33398052_G_A	NA	NA	NA	NA	NA	NA	NA	NA	NA	NA	NA	NA	NA	NA	NA	NA	NA	NA	NA	NA	NA	NA	NA	NA	NA	NA	NA	NA	NA	NA	NA	NA	NA	NA	NA	NA	NA	NA	NA	NA	NA	NA	NA	NA	NA	NA	NA
	chr21:33403994	chr21_33403994_C_A	NA	NA	NA	NA	NA	NA	NA	NA	NA	NA	NA	NA	NA	NA	NA	NA	NA	NA	NA	NA	NA	NA	IFNGR2 +0.160083	NA	NA	NA	NA	NA	NA	NA	NA	NA	NA	NA	NA	NA	NA	NA	NA	NA	NA	NA	NA	NA	NA	NA	NA
	chr21:41420287	chr21_41420287_G_GGGGCGC	NA	NA	NA	NA	NA	NA	NA	NA	NA	NA	NA	NA	NA	NA	NA	NA	NA	NA	NA	NA	NA	NA	NA	NA	NA	NA	NA	NA	NA	NA	NA	NA	NA	NA	NA	NA	NA	NA	NA	NA	NA	NA	NA	NA	NA	NA	NA
	chr21:41420558	chr21_41420558_C_G	NA	NA	NA	NA	NA	NA	NA	NA	NA	NA	NA	NA	NA	NA	NA	NA	NA	NA	NA	NA	NA	NA	NA	NA	NA	NA	NA	NA	NA	NA	NA	NA	NA	NA	AP001610.5 -0.896242	NA	NA	NA	NA	NA	NA	NA	NA	NA	NA	NA	NA
	chr21:41421864	chr21_41421864_C_G	NA	NA	NA	NA	NA	NA	NA	NA	NA	NA	NA	NA	NA	NA	NA	NA	NA	NA	NA	NA	NA	NA	NA	NA	NA	NA	NA	NA	NA	NA	MX1 -0.296772	NA	NA	NA	NA	NA	NA	NA	MX1 -0.369366	NA	NA	NA	NA	NA	NA	NA	NA
	chr21:41421873	chr21_41421873_T_TG	NA	NA	NA	NA	NA	NA	NA	NA	NA	NA	NA	NA	NA	NA	NA	NA	NA	NA	NA	NA	NA	NA	NA	NA	NA	NA	NA	NA	NA	NA	NA	NA	NA	NA	NA	NA	NA	NA	NA	NA	NA	NA	NA	NA	NA	NA	NA
	chr21:41423100	chr21_41423100_G_A	NA	NA	NA	NA	NA	NA	NA	NA	NA	NA	NA	NA	NA	NA	NA	NA	NA	NA	NA	NA	NA	NA	NA	NA	NA	NA	NA	NA	NA	NA	NA	NA	NA	NA	NA	NA	NA	NA	NA	NA	NA	NA	NA	NA	NA	NA	MX1 -0.330225
	chr21:41424553	chr21_41424553_C_T	NA	NA	NA	NA	NA	NA	NA	MX1 -0.348206	NA	NA	NA	NA	NA	NA	NA	NA	NA	NA	NA	NA	NA	NA	NA	NA	NA	NA	NA	NA	NA	NA	NA	NA	NA	NA	NA	NA	NA	NA	NA	NA	NA	NA	NA	NA	NA	NA	NA
	chr21:41425130	chr21_41425130_G_A	NA	NA	NA	NA	NA	NA	NA	NA	NA	NA	NA	NA	NA	NA	NA	NA	NA	NA	NA	MX1 -0.128123	NA	NA	NA	NA	NA	NA	NA	NA	NA	NA	NA	NA	NA	NA	NA	NA	NA	MX1 -0.228594	NA	NA	NA	NA	NA	NA	NA	NA	NA
	chr21:41426103	chr21_41426103_C_A	NA	NA	NA	NA	NA	NA	NA	NA	NA	NA	NA	NA	NA	NA	NA	NA	NA	NA	NA	NA	NA	NA	NA	NA	NA	NA	NA	NA	NA	NA	NA	NA	NA	NA	NA	NA	NA	NA	NA	NA	NA	NA	NA	NA	NA	NA	NA
	chr21:41426246	chr21_41426246_A_C	NA	NA	NA	NA	NA	NA	NA	NA	NA	NA	NA	NA	NA	NA	NA	NA	NA	NA	NA	NA	NA	NA	NA	NA	NA	NA	NA	NA	NA	NA	NA	NA	NA	MX1 -0.35292	NA	NA	NA	AP001610.5 -0.552501	NA	NA	NA	NA	NA	NA	NA	NA	NA
	chr2:60816699	chr2_60816699_A_G	NA	NA	NA	NA	NA	NA	NA	NA	NA	NA	NA	PUS10 +0.245345	NA	NA	NA	NA	NA	NA	NA	NA	NA	NA	NA	NA	NA	NA	NA	NA	NA	NA	NA	NA	NA	NA	NA	NA	NA	NA	NA	NA	NA	NA	NA	NA	NA	NA	NA
	chr2:60863091	chr2_60863091_T_C	NA	NA	NA	NA	NA	NA	NA	NA	NA	NA	NA	NA	NA	NA	NA	NA	NA	NA	NA	NA	PUS10 +0.121736	NA	NA	NA	NA	NA	NA	NA	NA	NA	NA	NA	NA	NA	NA	NA	NA	NA	NA	NA	NA	NA	NA	PUS10 +0.125712	NA	NA	NA
	chr2:60864815	chr2_60864815_G_A	NA	NA	NA	NA	NA	NA	NA	NA	NA	NA	NA	NA	NA	NA	NA	NA	NA	NA	NA	NA	NA	NA	NA	NA	NA	NA	NA	NA	NA	NA	NA	NA	NA	NA	NA	NA	NA	NA	NA	NA	NA	NA	NA	NA	NA	NA	NA
	chr2:60897715	chr2_60897715_T_C	NA	NA	NA	NA	NA	NA	NA	NA	NA	NA	NA	NA	NA	NA	NA	NA	NA	NA	NA	NA	NA	NA	NA	NA	NA	NA	NA	NA	NA	NA	NA	NA	NA	NA	NA	NA	NA	NA	NA	NA	NA	NA	NA	NA	NA	NA	NA
	chr2:60926668	chr2_60926668_G_A	NA	NA	NA	NA	NA	NA	NA	NA	NA	NA	NA	NA	NA	NA	NA	NA	NA	NA	NA	NA	NA	NA	NA	NA	NA	NA	NA	NA	NA	NA	NA	NA	PUS10 +0.134097	NA	NA	NA	NA	NA	NA	NA	NA	NA	NA	NA	NA	NA	NA
	chr2:60933484	chr2_60933484_C_T	NA	NA	NA	NA	NA	NA	NA	NA	NA	NA	NA	NA	NA	NA	NA	NA	NA	NA	NA	NA	NA	NA	NA	NA	NA	NA	NA	NA	NA	NA	NA	PUS10 +0.151653	NA	PUS10 +0.0975008	NA	NA	NA	NA	NA	NA	NA	NA	NA	NA	NA	NA	NA
	chr2:60953300	chr2_60953300_T_C	NA	NA	NA	NA	NA	NA	NA	NA	NA	NA	NA	NA	NA	NA	NA	NA	NA	NA	NA	NA	NA	NA	NA	NA	NA	NA	NA	NA	NA	NA	NA	NA	NA	NA	NA	NA	NA	NA	NA	NA	NA	NA	NA	NA	NA	NA	NA
	chr2:60995601	chr2_60995601_G_A	NA	NA	NA	NA	NA	NA	NA	NA	NA	NA	NA	NA	NA	NA	NA	NA	NA	NA	NA	NA	NA	NA	NA	NA	NA	NA	NA	NA	NA	NA	NA	NA	NA	NA	NA	NA	NA	NA	NA	NA	NA	NA	NA	NA	NA	NA	NA
	chr2:61007225	chr2_61007225_T_A	NA	NA	NA	NA	NA	NA	NA	NA	NA	NA	NA	NA	NA	NA	NA	NA	NA	PUS10 -0.191743	NA	NA	NA	NA	NA	NA	NA	NA	NA	NA	NA	NA	NA	NA	NA	NA	NA	NA	NA	NA	NA	NA	NA	NA	NA	NA	NA	NA	NA
	chr2:62333197	chr2_62333197_A_G	NA	B3GNT2 +0.218307	NA	NA	NA	NA	NA	NA	NA	NA	NA	NA	NA	NA	NA	NA	NA	NA	NA	NA	NA	NA	NA	NA	NA	NA	NA	NA	NA	NA	NA	NA	NA	NA	NA	NA	NA	NA	NA	NA	NA	NA	NA	NA	NA	NA	NA
	chr3:16876902	chr3_16876902_G_T	NA	NA	NA	NA	NA	NA	NA	NA	NA	NA	NA	NA	NA	NA	NA	NA	NA	NA	NA	NA	NA	NA	NA	PLCL2 -0.167726	NA	NA	NA	NA	NA	NA	NA	NA	NA	NA	NA	NA	NA	NA	NA	NA	NA	NA	NA	NA	NA	NA	NA
	chr3:17045891	chr3_17045891_T_C	NA	NA	NA	NA	NA	NA	NA	NA	NA	NA	NA	NA	NA	NA	NA	NA	NA	NA	NA	NA	NA	NA	NA	NA	NA	NA	NA	NA	NA	NA	NA	NA	NA	NA	NA	NA	NA	NA	NA	NA	NA	NA	NA	NA	NA	NA	NA
	chr4:122327243	chr4_122327243_CCCA_C	NA	NA	NA	NA	NA	NA	NA	NA	NA	NA	NA	NA	NA	NA	NA	NA	NA	NA	NA	NA	NA	NA	NA	NA	NA	NA	NA	NA	NA	NA	NA	NA	NA	NA	NA	NA	NA	NA	NA	NA	NA	NA	NA	NA	NA	NA	NA
	chr5:132660808	chr5_132660808_A_C	NA	NA	NA	NA	NA	NA	NA	NA	NA	NA	NA	NA	NA	NA	NA	NA	NA	NA	NA	NA	NA	NA	NA	NA	NA	NA	NA	NA	NA	NA	NA	NA	NA	NA	NA	NA	NA	NA	NA	NA	NA	NA	NA	NA	NA	NA	NA
	chr5:96766240	chr5_96766240_A_G	NA	CTD-2260A17.3 -0.399109	NA	NA	NA	NA	NA	NA	NA	NA	NA	NA	NA	NA	NA	NA	NA	NA	NA	NA	NA	NA	CTD-2260A17.3 -0.480541	NA	ERAP1 -0.254472	NA	NA	NA	NA	NA	NA	NA	NA	NA	NA	NA	NA	NA	NA	NA	NA	NA	NA	NA	NA	NA	NA
	chr5:96778789	chr5_96778789_T_C	NA	NA	NA	NA	NA	NA	NA	NA	NA	NA	NA	NA	NA	NA	NA	NA	NA	NA	NA	NA	NA	NA	NA	NA	NA	NA	NA	NA	NA	NA	NA	NA	NA	NA	NA	NA	NA	NA	NA	NA	NA	NA	NA	NA	NA	NA	NA
	chr5:96784606	chr5_96784606_A_AACAT	NA	NA	CTD-2260A17.3 -0.365667	NA	NA	NA	NA	NA	NA	NA	NA	NA	NA	NA	NA	NA	NA	NA	NA	NA	NA	NA	NA	NA	NA	NA	NA	NA	NA	NA	NA	NA	NA	NA	NA	NA	NA	NA	NA	NA	NA	NA	NA	NA	NA	NA	NA
	chr5:96784608	chr5_96784608_C_CAT	NA	NA	NA	NA	NA	NA	NA	NA	NA	NA	NA	NA	NA	NA	NA	NA	NA	NA	NA	NA	NA	NA	NA	NA	NA	NA	NA	NA	NA	NA	NA	NA	NA	NA	NA	NA	NA	NA	NA	NA	NA	NA	NA	NA	NA	NA	NA
	chr5:96784751	chr5_96784751_C_T	NA	NA	NA	NA	NA	NA	NA	NA	NA	NA	NA	NA	NA	NA	NA	NA	NA	NA	NA	NA	NA	NA	NA	NA	NA	NA	NA	NA	NA	NA	NA	NA	NA	NA	NA	NA	NA	NA	NA	NA	NA	NA	NA	NA	NA	NA	NA
	chr5:96785820	chr5_96785820_C_T	CTD-2260A17.1 +0.468399	CTD-2260A17.1 +0.49897	CTD-2260A17.1 +0.45387	CTD-2260A17.1 +0.518807	CTD-2260A17.1 +0.486807	CTD-2260A17.1 +0.3476	CTD-2260A17.1 +0.482156	CTD-2260A17.1 +0.532689	CTD-2260A17.1 +0.515721	CTD-2260A17.1 +0.546384	CTD-2260A17.1 +0.652583	ERAP1 +0.110503	CTD-2260A17.1 +0.302982	NA	NA	NA	NA	CTD-2260A17.1 +0.56029	CTD-2260A17.1 +0.56775	CTD-2260A17.1 +0.587459	CTD-2260A17.1 +0.421791	CTD-2260A17.1 +0.324799	CTD-2260A17.1 +0.255486	NA	CTD-2260A17.1 +0.855379	NA	NA	NA	NA	CTD-2260A17.1 +0.323354	CTD-2260A17.1 +0.427183	NA	NA	NA	CTD-2260A17.1 +0.358451	CTD-2260A17.1 +0.366343	CTD-2260A17.1 +0.412575	NA	NA	NA	CTD-2260A17.1 +0.439286	CTD-2260A17.1 +0.497533	NA	NA	NA	NA	NA
	chr5:96786011	chr5_96786011_C_T	CTD-2260A17.3 -0.345253	NA	NA	NA	NA	NA	NA	NA	NA	NA	NA	NA	NA	NA	NA	NA	CTD-2260A17.1 +0.432471	NA	NA	NA	NA	NA	NA	NA	NA	NA	NA	NA	CTD-2260A17.1 +0.402383	NA	NA	NA	CTD-2260A17.1 +0.421236	NA	NA	NA	NA	NA	NA	NA	NA	NA	NA	CTD-2260A17.1 +0.445272	NA	NA	NA
	chr5:96786290	chr5_96786290_A_G	NA	NA	NA	NA	NA	NA	NA	NA	NA	NA	NA	NA	NA	NA	NA	NA	NA	NA	CTD-2260A17.3 -0.578393	NA	NA	NA	NA	NA	NA	NA	NA	NA	NA	NA	NA	NA	NA	NA	NA	NA	NA	NA	NA	NA	NA	NA	NA	NA	NA	NA	NA
	chr5:96787963	chr5_96787963_G_T	NA	NA	NA	NA	NA	NA	NA	NA	NA	NA	NA	NA	NA	NA	NA	NA	NA	CTD-2260A17.3 -0.548868	NA	NA	NA	NA	NA	NA	NA	NA	NA	NA	NA	NA	NA	NA	CTD-2260A17.3 -0.684412	NA	NA	NA	NA	NA	NA	NA	NA	NA	NA	NA	NA	NA	NA
	chr5:96790605	chr5_96790605_A_G	NA	NA	NA	NA	NA	NA	NA	NA	NA	NA	NA	NA	NA	NA	NA	NA	NA	ERAP1 -0.310579	ERAP1 -0.327681	ERAP1 -0.275791	ERAP1 -0.347972	NA	NA	NA	NA	NA	NA	NA	NA	NA	NA	NA	NA	NA	NA	NA	NA	NA	NA	NA	NA	NA	NA	NA	NA	NA	NA
	chr5:96801793	chr5_96801793_G_A	NA	NA	NA	NA	NA	NA	NA	NA	NA	NA	NA	NA	NA	NA	NA	NA	NA	NA	NA	NA	NA	NA	NA	NA	NA	NA	NA	NA	NA	NA	NA	NA	NA	NA	NA	NA	NA	NA	NA	NA	NA	NA	NA	NA	NA	NA	NA
	chr5:96803158	chr5_96803158_C_T	NA	NA	NA	NA	NA	NA	NA	NA	NA	NA	NA	NA	NA	NA	NA	NA	NA	NA	NA	NA	CTD-2260A17.3 -0.303765	NA	NA	NA	NA	NA	NA	NA	NA	NA	NA	NA	NA	NA	NA	NA	NA	NA	NA	NA	NA	NA	NA	NA	NA	NA	NA
	chr5:96812074	chr5_96812074_T_C	NA	NA	NA	NA	NA	NA	NA	NA	NA	NA	NA	NA	NA	NA	NA	NA	NA	NA	NA	NA	NA	NA	NA	NA	NA	NA	NA	NA	NA	NA	NA	NA	NA	NA	CTD-2260A17.3 -0.83911	NA	NA	NA	NA	NA	NA	NA	NA	NA	NA	NA	NA
	chr5:96830323	chr5_96830323_T_C	NA	NA	NA	NA	NA	NA	NA	NA	NA	NA	NA	NA	NA	NA	NA	NA	NA	NA	NA	NA	NA	NA	NA	NA	NA	NA	NA	NA	NA	NA	NA	CTD-2260A17.1 +0.348048	NA	NA	NA	NA	NA	NA	NA	NA	NA	NA	NA	NA	NA	NA	NA
	chr6:111501494	chr6_111501494_T_G	NA	NA	NA	NA	NA	NA	NA	C6orf3 -1.38642	NA	NA	NA	NA	NA	NA	NA	NA	NA	NA	NA	NA	NA	NA	NA	NA	NA	NA	NA	NA	NA	NA	NA	NA	NA	NA	NA	NA	NA	NA	NA	NA	NA	NA	NA	NA	NA	NA	NA
	chr6:111583863	chr6_111583863_T_C	NA	NA	NA	NA	NA	NA	NA	NA	NA	NA	NA	NA	NA	NA	NA	NA	NA	NA	NA	NA	NA	NA	NA	NA	NA	NA	NA	NA	NA	NA	NA	NA	NA	NA	NA	NA	NA	NA	NA	NA	NA	NA	NA	NA	NA	NA	NA
	chr6:111592059	chr6_111592059_C_T	NA	NA	NA	NA	NA	NA	NA	NA	NA	NA	NA	NA	NA	NA	NA	NA	NA	NA	NA	NA	NA	NA	NA	NA	C6orf3 -0.896523	NA	NA	NA	NA	NA	NA	NA	NA	C6orf3 -0.573708	NA	NA	NA	C6orf3 -0.676629	NA	C6orf3 -0.749245	NA	NA	NA	C6orf3 -0.848391	NA	C6orf3 -0.862397	NA
	chr6:111597665	chr6_111597665_A_C	NA	NA	NA	C6orf3 -1.38016	NA	NA	NA	NA	NA	NA	NA	NA	NA	NA	NA	NA	NA	NA	NA	NA	NA	NA	NA	NA	NA	NA	NA	NA	NA	NA	NA	NA	NA	NA	NA	NA	NA	NA	NA	NA	NA	NA	NA	NA	NA	NA	NA
	chr6:111598221	chr6_111598221_G_A	NA	C6orf3 -1.13137	C6orf3 -0.9504	NA	NA	NA	NA	NA	NA	NA	C6orf3 -0.861072	C6orf3 -0.645401	NA	NA	NA	NA	NA	NA	C6orf3 -0.383951	NA	NA	C6orf3 -1.08919	NA	C6orf3 -0.709676	NA	NA	NA	NA	NA	NA	NA	NA	NA	NA	NA	NA	C6orf3 -0.616437	NA	NA	NA	NA	NA	NA	NA	NA	NA	NA
	chr6:111600078	chr6_111600078_T_C	NA	NA	NA	NA	NA	NA	NA	NA	NA	NA	NA	NA	NA	NA	NA	NA	NA	NA	NA	NA	NA	NA	NA	NA	NA	NA	NA	NA	NA	NA	NA	NA	NA	NA	NA	C6orf3 -0.650427	NA	NA	NA	NA	NA	NA	NA	NA	NA	NA	NA
	chr6:111601517	chr6_111601517_A_G	NA	NA	NA	NA	NA	NA	NA	NA	NA	NA	NA	NA	NA	NA	NA	NA	NA	NA	NA	NA	NA	NA	NA	NA	NA	NA	NA	NA	C6orf3 -0.662545	NA	NA	NA	NA	NA	NA	NA	NA	NA	NA	NA	NA	C6orf3 -0.726973	NA	NA	NA	NA	C6orf3 -0.754352
	chr6:111602921	chr6_111602921_G_T	NA	NA	NA	NA	NA	NA	NA	NA	NA	NA	NA	NA	NA	NA	NA	NA	C6orf3 -0.519207	NA	NA	NA	NA	NA	NA	NA	NA	NA	NA	NA	NA	NA	NA	NA	NA	NA	NA	NA	NA	NA	NA	NA	NA	NA	NA	NA	NA	NA	NA
	chr6:111603527	chr6_111603527_G_T	NA	NA	NA	NA	NA	NA	NA	NA	NA	NA	NA	NA	NA	NA	NA	NA	NA	NA	NA	NA	NA	NA	NA	NA	NA	NA	NA	NA	NA	NA	C6orf3 -0.734201	NA	NA	NA	C6orf3 -0.77677	NA	NA	NA	NA	NA	NA	NA	NA	NA	NA	NA	NA
	chr6:111608659	chr6_111608659_G_T	NA	NA	NA	NA	C6orf3 -0.648936	NA	C6orf3 -0.527369	NA	NA	NA	NA	NA	NA	NA	NA	NA	NA	NA	NA	NA	NA	NA	NA	NA	NA	C6orf3 -0.51909	C6orf3 -0.696918	NA	NA	NA	NA	NA	NA	NA	NA	NA	NA	NA	C6orf3 -0.750614	NA	NA	NA	C6orf3 -0.713299	NA	NA	NA	NA
	chr6:111631149	chr6_111631149_A_G	NA	NA	NA	NA	NA	NA	NA	NA	NA	NA	NA	NA	NA	NA	NA	NA	NA	NA	NA	NA	NA	NA	C6orf3 -1.5146	NA	NA	NA	NA	NA	NA	NA	NA	NA	NA	NA	NA	NA	NA	NA	NA	NA	NA	NA	NA	NA	NA	NA	NA
	chr6:137876687	chr6_137876687_C_T	NA	NA	NA	NA	NA	NA	NA	NA	NA	NA	NA	NA	NA	NA	NA	NA	NA	TNFAIP3 +0.0608835	TNFAIP3 +0.0563795	NA	NA	NA	NA	NA	NA	NA	NA	NA	NA	NA	NA	NA	NA	NA	NA	NA	NA	NA	NA	NA	NA	NA	NA	NA	NA	NA	NA
	chr6:159094277	chr6_159094277_T_G	NA	NA	NA	NA	NA	NA	NA	NA	NA	NA	NA	NA	NA	NA	NA	NA	NA	NA	NA	NA	NA	NA	NA	NA	NA	NA	NA	NA	NA	NA	NA	NA	NA	NA	NA	NA	NA	NA	NA	NA	NA	NA	NA	NA	NA	NA	NA
	chr6:26344913	chr6_26344913_G_A	NA	NA	NA	NA	NA	BTN2A2 +0.127255	NA	NA	NA	NA	NA	NA	NA	NA	NA	NA	NA	NA	NA	NA	NA	NA	NA	NA	NA	NA	NA	NA	NA	NA	NA	NA	NA	NA	NA	NA	NA	NA	NA	NA	NA	NA	NA	NA	NA	NA	NA
	chr6:26350337	chr6_26350337_A_G	NA	NA	NA	NA	NA	NA	NA	NA	NA	NA	NA	NA	NA	NA	NA	NA	NA	NA	NA	NA	NA	NA	NA	NA	NA	NA	NA	NA	NA	NA	NA	NA	NA	NA	NA	NA	NA	NA	BTN3A1 +0.235356	NA	NA	NA	NA	NA	NA	NA	NA
	chr6:26352296	chr6_26352296_A_C	NA	NA	BTN2A1 +0.383796	NA	NA	BTN2A1 +0.38299	NA	NA	NA	NA	NA	NA	NA	NA	NA	NA	NA	NA	NA	NA	NA	NA	NA	NA	NA	NA	NA	NA	NA	NA	NA	NA	NA	NA	NA	NA	NA	NA	NA	NA	NA	NA	NA	NA	NA	NA	NA
	chr6:26352338	chr6_26352338_T_C	NA	NA	NA	NA	NA	NA	NA	NA	NA	NA	NA	NA	NA	NA	NA	NA	NA	NA	NA	NA	NA	NA	NA	NA	NA	NA	NA	NA	NA	BTN3A1 +0.241016	NA	NA	NA	NA	NA	NA	NA	NA	NA	NA	NA	NA	NA	NA	NA	NA	NA
	chr6:26367217	chr6_26367217_C_A	NA	NA	NA	NA	NA	NA	NA	NA	NA	NA	NA	NA	BTN2A1 +0.122434	NA	NA	NA	NA	NA	NA	NA	NA	NA	NA	NA	NA	NA	NA	NA	NA	NA	NA	NA	NA	NA	NA	NA	NA	NA	NA	NA	NA	NA	NA	NA	NA	NA	NA
	chr6:26376400	chr6_26376400_T_C	NA	NA	NA	NA	NA	NA	NA	NA	NA	NA	NA	NA	NA	NA	NA	NA	NA	NA	NA	NA	NA	NA	NA	NA	NA	NA	NA	NA	NA	NA	NA	NA	NA	NA	NA	BTN3A1 +0.150302	NA	NA	NA	NA	NA	NA	NA	NA	NA	NA	BTN3A1 +0.174858
	chr6:26378453	chr6_26378453_T_C	NA	NA	NA	NA	NA	NA	NA	NA	NA	NA	NA	NA	NA	NA	NA	NA	NA	NA	NA	NA	NA	NA	NA	NA	NA	NA	NA	NA	NA	NA	NA	NA	NA	NA	NA	NA	NA	NA	NA	NA	NA	NA	NA	NA	NA	NA	NA
	chr6:26390602	chr6_26390602_T_C	NA	NA	NA	NA	NA	NA	NA	NA	NA	NA	NA	NA	NA	NA	NA	NA	NA	NA	NA	NA	NA	NA	NA	NA	NA	NA	NA	NA	NA	NA	NA	NA	NA	NA	NA	NA	NA	NA	NA	NA	NA	NA	NA	NA	NA	NA	NA
	chr6:26392793	chr6_26392793_G_A	NA	NA	NA	NA	NA	NA	NA	NA	NA	NA	NA	NA	NA	NA	NA	NA	NA	NA	NA	NA	NA	NA	NA	NA	NA	NA	NA	NA	NA	NA	NA	NA	NA	NA	NA	NA	NA	NA	BTN2A2 +0.23088	NA	NA	NA	NA	NA	NA	NA	NA
	chr6:26399387	chr6_26399387_A_C	NA	BTN3A1 +0.140582	NA	NA	NA	NA	NA	NA	NA	NA	NA	NA	NA	NA	NA	NA	NA	NA	NA	NA	NA	NA	NA	NA	NA	NA	NA	NA	NA	NA	NA	NA	NA	NA	NA	NA	NA	NA	NA	NA	NA	NA	NA	NA	NA	NA	NA
	chr6:26404466	chr6_26404466_C_T	NA	NA	NA	NA	NA	NA	NA	NA	NA	NA	NA	NA	NA	NA	NA	NA	NA	NA	NA	NA	NA	NA	NA	NA	NA	NA	NA	NA	NA	NA	BTN3A1 +0.158371	NA	NA	NA	NA	NA	NA	NA	NA	NA	NA	NA	NA	BTN3A1 +0.163452	NA	NA	NA
	chr6:26413832	chr6_26413832_G_T	NA	NA	NA	NA	NA	NA	NA	NA	NA	NA	NA	NA	NA	NA	NA	NA	NA	NA	NA	NA	NA	NA	NA	NA	NA	NA	NA	NA	NA	NA	NA	BTN3A1 +0.224626	NA	NA	NA	NA	NA	NA	NA	NA	NA	NA	NA	NA	NA	NA	NA
	chr6:26414197	chr6_26414197_C_T	NA	NA	BTN3A1 +0.153618	NA	NA	NA	NA	NA	NA	NA	NA	NA	NA	NA	NA	NA	NA	NA	NA	NA	NA	NA	BTN3A1 +0.183682	NA	NA	NA	NA	NA	NA	NA	NA	NA	NA	NA	NA	NA	NA	NA	NA	NA	NA	NA	NA	NA	NA	NA	NA
	chr6:26423332	chr6_26423332_C_T	BTN3A1 +0.157219	NA	NA	BTN3A1 +0.157414	BTN3A1 +0.148921	BTN3A1 +0.174765	NA	NA	BTN3A1 +0.155804	NA	BTN3A1 +0.184968	NA	NA	NA	NA	NA	NA	NA	NA	NA	NA	NA	NA	NA	NA	NA	NA	NA	NA	NA	NA	NA	NA	NA	NA	NA	NA	NA	NA	NA	NA	NA	NA	NA	NA	NA	NA
	chr6:26430430	chr6_26430430_A_T	NA	NA	NA	NA	NA	NA	NA	NA	NA	NA	NA	NA	NA	NA	NA	NA	NA	NA	NA	NA	NA	NA	NA	NA	NA	NA	NA	NA	NA	NA	NA	NA	BTN3A1 +0.323351	NA	NA	NA	NA	NA	NA	NA	NA	NA	NA	NA	NA	NA	NA
	chr6:26436171	chr6_26436171_G_A	NA	NA	NA	NA	NA	NA	NA	NA	NA	NA	NA	NA	NA	NA	NA	NA	NA	NA	NA	NA	NA	NA	NA	NA	NA	NA	NA	NA	NA	NA	NA	NA	NA	NA	NA	NA	NA	NA	NA	NA	NA	NA	NA	BTN2A1 +0.117104	NA	NA	NA
	chr6:26451325	chr6_26451325_A_G	NA	NA	NA	NA	NA	NA	BTN3A1 +0.200253	BTN3A1 +0.159493	NA	NA	NA	NA	NA	NA	NA	NA	NA	NA	NA	NA	NA	NA	NA	NA	NA	NA	NA	NA	NA	NA	NA	NA	NA	NA	NA	NA	NA	NA	NA	NA	NA	NA	NA	NA	NA	NA	NA
	chr6:26499941	chr6_26499941_C_G	NA	BTN2A1 +0.45349	NA	NA	NA	NA	NA	NA	NA	NA	NA	NA	NA	NA	NA	NA	NA	NA	NA	NA	NA	NA	NA	NA	NA	NA	NA	NA	NA	NA	NA	NA	NA	NA	NA	NA	NA	NA	NA	NA	NA	NA	NA	NA	NA	NA	NA
	chr6:26754330	chr6_26754330_C_GA	NA	NA	NA	NA	NA	NA	NA	NA	NA	NA	NA	NA	NA	NA	NA	NA	NA	NA	NA	NA	NA	NA	NA	NA	NA	NA	NA	NA	NA	NA	NA	NA	NA	NA	NA	NA	NA	NA	NA	NA	NA	NA	NA	NA	NA	NA	NA
	chr6:29049709	chr6_29049709_C_A	NA	NA	NA	NA	NA	NA	NA	NA	NA	NA	NA	NA	NA	NA	NA	NA	NA	NA	NA	NA	NA	NA	NA	NA	NA	NA	NA	NA	NA	NA	NA	NA	NA	NA	NA	NA	NA	C6orf100 +0.448512	NA	NA	NA	NA	NA	NA	NA	NA	NA
	chr6:29073978	chr6_29073978_A_G	NA	NA	NA	NA	NA	NA	NA	NA	NA	NA	NA	NA	NA	NA	NA	NA	NA	NA	NA	NA	NA	NA	NA	NA	ZNF311 +0.847166	NA	NA	NA	NA	NA	NA	NA	NA	NA	NA	NA	NA	NA	NA	NA	NA	NA	NA	NA	NA	NA	NA
	chr6:29284981	chr6_29284981_A_T	NA	NA	NA	NA	NA	NA	NA	NA	NA	NA	NA	NA	NA	NA	NA	NA	NA	NA	NA	NA	NA	NA	NA	NA	NA	NA	NA	NA	NA	NA	NA	NA	NA	NA	NA	NA	NA	NA	NA	NA	NA	NA	NA	NA	NA	NA	NA
	chr6:30516259	chr6_30516259_G_C	NA	NA	NA	NA	NA	NA	NA	NA	NA	NA	NA	NA	NA	NA	NA	NA	NA	NA	NA	NA	NA	NA	NA	NA	NA	NA	NA	NA	NA	NA	NA	NA	NA	NA	NA	NA	NA	NA	NA	NA	NA	NA	NA	NA	NA	NA	NA
	chr6:33229794	chr6_33229794_C_T	NA	NA	NA	NA	NA	NA	NA	NA	NA	NA	NA	NA	NA	NA	NA	NA	NA	NA	NA	NA	NA	NA	NA	NA	NA	NA	NA	NA	NA	NA	NA	NA	NA	NA	NA	RPS18 -0.258041	NA	NA	NA	NA	NA	NA	NA	NA	NA	NA	NA
	chr6:33272092	chr6_33272092_C_T	NA	NA	NA	NA	NA	NA	RPS18 -0.52535	NA	NA	NA	NA	NA	NA	NA	NA	NA	RPS18 -0.504795	RPS18 -0.524385	RPS18 -0.49024	RPS18 -0.4397	RPS18 -0.423812	NA	NA	NA	RPS18 -0.113817	RPS18 -0.189329	NA	NA	NA	NA	RPS18 -0.307753	RPS18 -0.299764	RPS18 -0.236126	RPS18 -0.238269	RPS18 -0.320665	NA	RPS18 -0.109408	NA	RPS18 -0.312353	RPS18 -0.21433	NA	NA	NA	RPS18 -0.222266	RPS18 -0.219825	NA	RPS18 -0.213497
	chr6:33340603	chr6_33340603_G_A	RPS18 -0.509176	NA	NA	NA	NA	RPS18 -0.498539	NA	NA	NA	NA	NA	NA	RPS18 -0.455229	RPS18 -0.228076	RPS18 -0.286133	NA	NA	NA	NA	NA	NA	NA	NA	RPS18 -0.364775	NA	NA	NA	NA	NA	NA	NA	NA	NA	NA	NA	NA	NA	NA	NA	NA	NA	NA	NA	NA	NA	NA	NA
	chr6:33406104	chr6_33406104_A_G	NA	NA	NA	NA	NA	NA	NA	NA	NA	NA	NA	NA	NA	NA	NA	NA	NA	NA	NA	NA	NA	NA	NA	NA	NA	NA	NA	NA	NA	NA	NA	NA	NA	NA	NA	NA	NA	NA	NA	NA	NA	NA	NA	NA	NA	NA	NA
	chr7:128933913	chr7_128933913_G_A	NA	NA	NA	NA	NA	NA	NA	NA	NA	NA	NA	NA	NA	NA	NA	NA	NA	NA	NA	NA	NA	NA	NA	NA	NA	NA	NA	NA	NA	NA	NA	NA	NA	NA	NA	NA	NA	IRF5 +0.266302	NA	NA	NA	NA	NA	NA	NA	NA	NA
	chr7:37342861	chr7_37342861_T_G	NA	NA	NA	NA	NA	NA	NA	NA	NA	NA	NA	NA	NA	NA	NA	NA	NA	NA	NA	NA	NA	NA	NA	NA	NA	NA	NA	NA	NA	NA	NA	NA	NA	NA	NA	NA	NA	NA	NA	NA	NA	NA	NA	NA	NA	NA	NA
	chr7:37365195	chr7_37365195_T_C	NA	NA	NA	NA	NA	NA	NA	NA	NA	NA	NA	NA	NA	NA	NA	NA	NA	NA	NA	NA	NA	NA	NA	NA	NA	NA	NA	NA	NA	NA	NA	NA	NA	NA	NA	NA	NA	NA	NA	NA	NA	NA	NA	NA	NA	NA	NA
	chr7:37395228	chr7_37395228_G_A	NA	NA	NA	NA	NA	NA	NA	NA	NA	NA	NA	NA	NA	NA	NA	NA	NA	NA	NA	NA	NA	NA	NA	NA	NA	NA	NA	NA	NA	NA	NA	NA	NA	NA	NA	NA	NA	NA	NA	NA	NA	NA	NA	NA	NA	NA	NA
	chr8:11839589	chr8_11839589_GCAGTGAGCT_G	NA	NA	NA	NA	NA	NA	NA	NA	NA	NA	NA	NA	NA	NA	NA	NA	NA	NA	NA	NA	NA	NA	NA	NA	NA	NA	NA	NA	NA	NA	NA	NA	NA	NA	NA	NA	NA	NA	NA	NA	NA	NA	NA	NA	NA	NA	NA
	chr8:11843689	chr8_11843689_G_A	NA	NA	NA	NA	NA	NA	NA	NA	NA	NA	NA	NA	NA	NA	NA	NA	NA	NA	NA	NA	NA	NA	NA	NA	NA	NA	NA	NA	NA	NA	NA	NA	NA	NA	NA	NA	NA	NA	NA	NA	NA	NA	NA	NA	NA	NA	NA
	chr8:11849523	chr8_11849523_G_C	NA	NA	NA	NA	NA	NA	NA	NA	NA	NA	NA	NA	NA	NA	NA	NA	NA	NA	NA	NA	NA	NA	NA	NA	NA	NA	NA	NA	NA	NA	NA	NA	NA	NA	NA	NA	NA	NA	NA	NA	NA	NA	NA	NA	NA	NA	NA
	chr8:86287601	chr8_86287601_C_CAT	NA	NA	NA	NA	NA	NA	NA	NA	NA	NA	NA	NA	NA	NA	NA	NA	NA	NA	NA	NA	NA	NA	NA	NA	NA	NA	NA	NA	NA	NA	NA	NA	NA	NA	NA	NA	NA	NA	NA	NA	NA	NA	NA	NA	NA	NA	NA
	chr8:86313828	chr8_86313828_T_C	NA	NA	NA	NA	NA	NA	NA	NA	NA	NA	NA	NA	NA	NA	NA	NA	NA	NA	NA	NA	NA	NA	NA	NA	NA	NA	NA	NA	NA	NA	NA	NA	NA	NA	NA	NA	NA	NA	NA	NA	NA	NA	NA	NA	NA	NA	NA
	chr8:86513039	chr8_86513039_C_T	NA	NA	NA	NA	NA	NA	NA	NA	NA	NA	NA	NA	NA	NA	NA	NA	NA	NA	NA	NA	NA	NA	NA	NA	NA	NA	NA	NA	NA	NA	NA	NA	CTD-2284J15.1 -0.397388	NA	NA	NA	NA	NA	NA	NA	NA	NA	NA	NA	NA	NA	NA
	chr9:32459452	chr9_32459452_T_G	NA	NA	NA	NA	NA	NA	NA	NA	NA	NA	NA	NA	NA	NA	NA	NA	NA	NA	NA	NA	NA	NA	NA	NA	NA	NA	NA	NA	NA	TOPORS-AS1 -0.128513	NA	NA	NA	NA	NA	NA	NA	NA	NA	NA	NA	NA	NA	NA	NA	NA	NA
[truncated: 22 more columns]
