# Supplementary material for: Psoriasis risk allele function in activated Th1/17 cells with “memory” to antigen exposure
Source: PLoS One. 2026 Mar 11;21(3):e0344675. doi: 10.1371/journal.pone.0344675 (PMC12978443; doi:10.1371/journal.pone.0344675)
Supplement: S4 Table — Colocalized eQTLs were tested for linkage disequilibrium with index SNPs for known psoriasis risk loci using pairwise r2. Altogether 39 eQTLs were found to be in strong LD (r2 ≥ 0.8) and were retained for analyses. (XLSX) [file pone.0344675.s006.xlsx]

## Sheet: Caption
S4 Table	Colocalized expression QTLs in strong LD with psoriasis GWAS signals. Colocalized eQTLs were tested for linkage disequilibrium with index SNPs for known psoriasis risk loci using pairwise r2. Altogether 39 eQTLs were found to be in strong LD ( r2 ≥ 0.8) and were retained for analyses.

## Sheet: S4 Table
index SNPs (Stuart et al 2022)	Colocalized eQTLs in high LD (r2 ≥ 0.80), GRCh38
chr5:96783569	chr5_96784751_C_T
chr5:96783569	chr5_96766240_A_G
chr5:96783569	chr5_96778789_T_C
chr5:96783569	chr5_96784606_A_AACAT
chr5:96783569	chr5_96784608_C_CAT
chr10:79272775	chr10_79283816_A_G
chr10:79272775	chr10_79287818_A_C
chr11:110091706	chr11_110089136_G_A
chr11:110091706	chr11_110101204_T_C
chr11:110091706	chr11_110102515_A_C
chr11:110091706	chr11_110115748_CTT_C
chr12:10444608	chr12_10404655_C_T
chr12:10444608	chr12_10425906_T_G
chr12:10444608	chr12_10426586_C_T
chr12:10444608	chr12_10431777_AT_A
chr12:10444608	chr12_10442249_C_A
chr12:10444608	chr12_10446828_C_T
chr12:10444608	chr12_10458392_T_C
chr17:80205094	chr17_80201684_T_C
chr17:80205094	chr17_80202780_T_C
chr17:80205094	chr17_80204627_GA_G
chr1:152617711	chr1_152578800_A_G
chr1:152617711	chr1_152582700_C_G
chr1:152617711	chr1_152616181_C_T
chr1:152617711	chr1_152618187_T_C
chr1:152617711	chr1_152620961_T_C
chr1:152617711	chr1_152633131_A_C
chr20:49939692	chr20_49922529_C_G
chr20:49939692	chr20_49962465_G_A
chr2:60856371	chr2_60863091_T_C
chr2:60856371	chr2_60864815_G_A
chr2:60856371	chr2_60897715_T_C
chr2:60856371	chr2_60926668_G_A
chr2:60856371	chr2_60933484_C_T
chr2:62324337	chr2_62333197_A_G
chr3:16954543	chr3_17045891_T_C
chr5:132660753	chr5_132660808_A_C
chr6:137876687	chr6_137876687_C_T
chr6:159085568	chr6_159094277_T_G
