# Supplementary material for: Psoriasis risk allele function in activated Th1/17 cells with “memory” to antigen exposure
Source: PLoS One. 2026 Mar 11;21(3):e0344675. doi: 10.1371/journal.pone.0344675 (PMC12978443; doi:10.1371/journal.pone.0344675)
Supplement: S5 Table — Cells and tissues for which chromatin peaks were screened using echoplot::plot_locus function in the echolocatoR package [28]. Each cell and tissue was retrieved using unique epigenome IDs. (XLSX) [file pone.0344675.s007.xlsx]

## Sheet: Caption
S5 Table	Сhromatin state annotations from ROADMAP screened in this study. Cells and tissues for which chromatin peaks were screened using echoplot::plot_locus() function in the echolocatoR package(Schilder, Humphrey, and Raj 2022). Each cell and tissue was retrieved using unique epigenome IDs.

## Sheet: S5 Table
Epigenome ID (EID)	GROUP	Standardized Epigenome name	Epigenome name (from EDACC Release 9 directory)	Dataset presented on Figure 3
E062	Blood & T-cell	Primary mononuclear cells from peripheral blood	Peripheral_Blood_Mononuclear_Primary_Cells
E034	Blood & T-cell	Primary T cells from peripheral blood	CD3_Primary_Cells_Peripheral_UW	Yes
E045	Blood & T-cell	Primary T cells effector/memory enriched from peripheral blood	CD4+_CD25int_CD127+_Tmem_Primary_Cells	Yes
E033	Blood & T-cell	Primary T cells from cord blood	CD3_Primary_Cells_Cord_BI
E044	Blood & T-cell	Primary T regulatory cells from peripheral blood	CD4+_CD25+_CD127-_Treg_Primary_Cells	Yes
E043	Blood & T-cell	Primary T helper cells from peripheral blood	CD4+_CD25-_Th_Primary_Cells
E039	Blood & T-cell	Primary T helper naive cells from peripheral blood	CD4+_CD25-_CD45RA+_Naive_Primary_Cells	Yes
E041	Blood & T-cell	Primary T helper cells PMA-I stimulated	CD4+_CD25-_IL17-_PMA-Ionomycin_stimulated_MACS_purified_Th_Primary_Cells	Yes
E042	Blood & T-cell	Primary T helper 17 cells PMA-I stimulated	CD4+_CD25-_IL17+_PMA-Ionomcyin_stimulated_Th17_Primary_Cells	Yes
E040	Blood & T-cell	Primary T helper memory cells from peripheral blood 1	CD4+_CD25-_CD45RO+_Memory_Primary_Cells	Yes
E037	Blood & T-cell	Primary T helper memory cells from peripheral blood 2	CD4_Memory_Primary_Cells	Yes
E048	Blood & T-cell	Primary T CD8+ memory cells from peripheral blood	CD8_Memory_Primary_Cells	Yes
E038	Blood & T-cell	Primary T helper naive cells from peripheral blood	CD4_Naive_Primary_Cells
E047	Blood & T-cell	Primary T CD8+ naive cells from peripheral blood	CD8_Naive_Primary_Cells	Yes
E029	HSC & B-cell	Primary monocytes from peripheral blood	CD14_Primary_Cells	Yes
E031	HSC & B-cell	Primary B cells from cord blood	CD19_Primary_Cells_Cord_BI
E035	HSC & B-cell	Primary hematopoietic stem cells	CD34_Primary_Cells	Yes
E051	HSC & B-cell	Primary hematopoietic stem cells G-CSF-mobilized Male	Mobilized_CD34_Primary_Cells_Male
E050	HSC & B-cell	Primary hematopoietic stem cells G-CSF-mobilized Female	Mobilized_CD34_Primary_Cells_Female
E036	HSC & B-cell	Primary hematopoietic stem cells short term culture	CD34_Cultured_Cells
E032	HSC & B-cell	Primary B cells from peripheral blood	CD19_Primary_Cells_Peripheral_UW	Yes
E046	HSC & B-cell	Primary Natural Killer cells from peripheral blood	CD56_Primary_Cells	Yes
E030	HSC & B-cell	Primary neutrophils from peripheral blood	CD15_Primary_Cells	Yes
E026	Mesench	Bone Marrow Derived Cultured Mesenchymal Stem Cells	Bone_Marrow_Derived_Mesenchymal_Stem_Cell_Cultured_Cells
E049	Mesench	Mesenchymal Stem Cell Derived Chondrocyte Cultured Cells	Chondrocytes_from_Bone_Marrow_Derived_Mesenchymal_Stem_Cell_Cultured_Cells
E025	Mesench	Adipose Derived Mesenchymal Stem Cell Cultured Cells	Adipose_Derived_Mesenchymal_Stem_Cell_Cultured_Cells
E023	Mesench	Mesenchymal Stem Cell Derived Adipocyte Cultured Cells	Mesenchymal_Stem_Cell_Derived_Adipocyte_Cultured_Cells
E052	Myosat	Muscle Satellite Cultured Cells	Muscle_Satellite_Cultured_Cells
E055	Epithelial	Foreskin Fibroblast Primary Cells skin01	Penis_Foreskin_Fibroblast_Primary_Cells_skin01
E056	Epithelial	Foreskin Fibroblast Primary Cells skin02	Penis_Foreskin_Fibroblast_Primary_Cells_skin02
E059	Epithelial	Foreskin Melanocyte Primary Cells skin01	Penis_Foreskin_Melanocyte_Primary_Cells_skin01	Yes
E061	Epithelial	Foreskin Melanocyte Primary Cells skin03	Penis_Foreskin_Melanocyte_Primary_Cells_skin03
E057	Epithelial	Foreskin Keratinocyte Primary Cells skin02	Penis_Foreskin_Keratinocyte_Primary_Cells_skin02	Yes
E058	Epithelial	Foreskin Keratinocyte Primary Cells skin03	Penis_Foreskin_Keratinocyte_Primary_Cells_skin03
E028	Epithelial	Breast variant Human Mammary Epithelial Cells (vHMEC)	Breast_vHMEC
E027	Epithelial	Breast Myoepithelial Primary Cells	Breast_Myoepithelial_Cells
E054	Neurosph	Ganglion Eminence derived primary cultured neurospheres	Neurosphere_Cultured_Cells_Ganglionic_Eminence_Derived
E053	Neurosph	Cortex derived primary cultured neurospheres	Neurosphere_Cultured_Cells_Cortex_Derived
E112	Thymus	Thymus	Thymus
E093	Thymus	Fetal Thymus	Fetal_Thymus
E071	Brain	Brain Hippocampus Middle	Brain_Hippocampus_Middle	Yes
E074	Brain	Brain Substantia Nigra	Brain_Substantia_Nigra
E068	Brain	Foreskin Melanocyte Primary Cells skin01	Brain_Anterior_Caudate
E069	Brain	Brain Cingulate Gyrus	Brain_Cingulate_Gyrus
E072	Brain	Brain Inferior Temporal Lobe	Brain_Inferior_Temporal_Lobe
E067	Brain	Brain Angular Gyrus	Brain_Angular_Gyrus
E073	Brain	Brain_Dorsolateral_Prefrontal_Cortex	Brain_Mid_Frontal_Lobe
E070	Brain	Brain Germinal Matrix	Brain_Germinal_Matrix
E082	Brain	Fetal Brain Female	Fetal_Brain_Female
E081	Brain	Fetal Brain Male	Fetal_Brain_Male
E063	Adipose	Adipose Nuclei	Adipose_Nuclei
E100	Muscle	Psoas Muscle	Psoas_Muscle	Yes
E108	Muscle	Skeletal Muscle Female	Skeletal_Muscle_Female
E107	Muscle	Skeletal Muscle Male	Skeletal_Muscle_Male
E089	Muscle	Fetal Muscle Trunk	Fetal_Muscle_Trunk
E090	Muscle	Fetal Muscle Leg	Fetal_Muscle_Leg
E083	Heart	Fetal Heart	Fetal_Heart
E104	Heart	Right Atrium	Right_Atrium
E095	Heart	Left Ventricle	Left_Ventricle
E105	Heart	Right Ventricle	Right_Ventricle
E065	Heart	Aorta	Aorta
E078	Sm. Muscle	Duodenum Smooth Muscle	Duodenum_Smooth_Muscle
E076	Sm. Muscle	Colon Smooth Muscle	Colon_Smooth_Muscle
E103	Sm. Muscle	Rectal Smooth Muscle	Rectal_Smooth_Muscle
E111	Sm. Muscle	Stomach Smooth Muscle	Stomach_Smooth_Muscle
E092	Digestive	Fetal Stomach	Fetal_Stomach
E085	Digestive	Fetal Intestine Small	Fetal_Intestine_Small
E084	Digestive	Fetal Intestine Large	Fetal_Intestine_Large
E109	Digestive	Small Intestine	Small_Intestine
E106	Digestive	Sigmoid Colon	Sigmoid_Colon
E075	Digestive	Colonic Mucosa	Colonic_Mucosa
E101	Digestive	Rectal Mucosa Donor 29	Rectal_Mucosa.Donor_29
E102	Digestive	Rectal Mucosa Donor 31	Rectal_Mucosa.Donor_31
E110	Digestive	Stomach Mucosa	Stomach_Mucosa
E077	Digestive	Duodenum Mucosa	Duodenum_Mucosa
E079	Digestive	Esophagus	Esophagus
E094	Digestive	Gastric	Gastric
E099	Other	Placenta Amnion	Placenta_Amnion
E086	Other	Fetal Kidney	Fetal_Kidney
E088	Other	Fetal Lung	Fetal_Lung
E097	Other	Ovary	Ovary
E087	Other	Pancreatic Islets	Pancreatic_Islets
E080	Other	Fetal Adrenal Gland	Fetal_Adrenal_Gland
E091	Other	Placenta	Fetal_Placenta
E066	Other	Liver	Adult_Liver
E098	Other	Pancreas	Pancreas	Yes
E096	Other	Lung	Lung
E113	Other	Spleen	Spleen

## Sheet: BrowserInfo
Marks	Colors	Peaks (use automatic scale with -log10(Pval) and barplot with reduced height)	Active/Repressed	High/Low signal
H3K27me3		Gapped	R	L
H3K9me1		Gapped	R	L
H3K9me3		Gapped	R	L
DNase		Narrow	A	H
H2A.Z		Gapped	A	H
H2AK5ac		Gapped	A	H
H2AK9ac		Gapped	A	H
H2BK120ac		Gapped	A	H
H2BK12ac		Gapped	A	H
H2BK15ac		Gapped	A	H
H2BK20ac		Gapped	A	H
H2BK5ac		Gapped	A	H
H3K14ac		Gapped	A	H
H3K18ac		Gapped	A	H
H3K23ac		Gapped	A	H
H3K23me2		Gapped	A	H
H3K27ac		Gapped	A	H
H3K36me3		Gapped	A	L
H3K4ac		Gapped	A	H
H3K4me1		Gapped	A	H
H3K4me2		Gapped	A	H
H3K4me3		Gapped	A	H
H3K56ac		Gapped	A	H
H3K79me1		Gapped	A	L
H3K79me2		Gapped	A	L
H3K9ac		Gapped	A	H
H4K12ac		Gapped	A	H
H4K20me1		Gapped	A	L
H4K5ac		Gapped	A	H
H4K8ac		Gapped	A	H
H4K91ac		Gapped	A	H
H3T11ph		Gapped	?
mCRF			?
RNA-seq			?
RRBS			?
WGBS			?
FoldChange Scale
Signal track Pval Scale (use max, with 3 pixel smoothing)	For High use 2-40	For Low use 2-15
