# Supplementary material for: Psoriasis risk allele function in activated Th1/17 cells with “memory” to antigen exposure
Source: PLoS One. 2026 Mar 11;21(3):e0344675. doi: 10.1371/journal.pone.0344675 (PMC12978443; doi:10.1371/journal.pone.0344675)
Supplement: S6 Table — List of cells and tissues from ROADMAP presented in Fig 3. (XLSX) [file pone.0344675.s008.xlsx]

## Sheet: Caption
S6 Table	Chromatin state annotations presented in Figure 3 List of cells and tissues from ROADMAP presented in Figure 3.

## Sheet: S6 Table
ROADMAP Epigenome ID (EID)	ROADMAP tissue group	Standardized Epigenome name	Epigenome name (from EDACC Release 9 directory)	NIH Roadmap Epigenomics Project Data Listings
E034	Blood & T-cell	Primary T cells from peripheral blood	CD3_Primary_Cells_Peripheral_UW	https://www.ncbi.nlm.nih.gov/geo/roadmap/epigenomics/?view=matrix
E045	Blood & T-cell	Primary T cells effector/memory enriched from peripheral blood	CD4+_CD25int_CD127+_Tmem_Primary_Cells	https://www.ncbi.nlm.nih.gov/geo/roadmap/epigenomics/?view=matrix
E044	Blood & T-cell	Primary T regulatory cells from peripheral blood	CD4+_CD25+_CD127-_Treg_Primary_Cells	https://www.ncbi.nlm.nih.gov/geo/roadmap/epigenomics/?view=matrix
E039	Blood & T-cell	Primary T helper naive cells from peripheral blood	CD4+_CD25-_CD45RA+_Naive_Primary_Cells	https://www.ncbi.nlm.nih.gov/geo/roadmap/epigenomics/?view=matrix
E041	Blood & T-cell	Primary T helper cells PMA-I stimulated	CD4+_CD25-_IL17-_PMA-Ionomycin_stimulated_MACS_purified_Th_Primary_Cells	https://www.ncbi.nlm.nih.gov/geo/roadmap/epigenomics/?view=matrix
E042	Blood & T-cell	Primary T helper 17 cells PMA-I stimulated	CD4+_CD25-_IL17+_PMA-Ionomcyin_stimulated_Th17_Primary_Cells	https://www.ncbi.nlm.nih.gov/geo/roadmap/epigenomics/?view=matrix
E040	Blood & T-cell	Primary T helper memory cells from peripheral blood 1	CD4+_CD25-_CD45RO+_Memory_Primary_Cells	https://www.ncbi.nlm.nih.gov/geo/roadmap/epigenomics/?view=matrix
E037	Blood & T-cell	Primary T helper memory cells from peripheral blood 2	CD4_Memory_Primary_Cells	https://www.ncbi.nlm.nih.gov/geo/roadmap/epigenomics/?view=matrix
E048	Blood & T-cell	Primary T CD8+ memory cells from peripheral blood	CD8_Memory_Primary_Cells	https://www.ncbi.nlm.nih.gov/geo/roadmap/epigenomics/?view=matrix
E047	Blood & T-cell	Primary T CD8+ naive cells from peripheral blood	CD8_Naive_Primary_Cells	https://www.ncbi.nlm.nih.gov/geo/roadmap/epigenomics/?view=matrix
E029	HSC & B-cell	Primary monocytes from peripheral blood	CD14_Primary_Cells	https://www.ncbi.nlm.nih.gov/geo/roadmap/epigenomics/?view=matrix
E035	HSC & B-cell	Primary hematopoietic stem cells	CD34_Primary_Cells	https://www.ncbi.nlm.nih.gov/geo/roadmap/epigenomics/?view=matrix
E032	HSC & B-cell	Primary B cells from peripheral blood	CD19_Primary_Cells_Peripheral_UW	https://www.ncbi.nlm.nih.gov/geo/roadmap/epigenomics/?view=matrix
E046	HSC & B-cell	Primary Natural Killer cells from peripheral blood	CD56_Primary_Cells	https://www.ncbi.nlm.nih.gov/geo/roadmap/epigenomics/?view=matrix
E030	HSC & B-cell	Primary neutrophils from peripheral blood	CD15_Primary_Cells	https://www.ncbi.nlm.nih.gov/geo/roadmap/epigenomics/?view=matrix
E059	Epithelial	Foreskin Melanocyte Primary Cells skin01	Penis_Foreskin_Melanocyte_Primary_Cells_skin01	https://www.ncbi.nlm.nih.gov/geo/roadmap/epigenomics/?view=matrix
E057	Epithelial	Foreskin Keratinocyte Primary Cells skin02	Penis_Foreskin_Keratinocyte_Primary_Cells_skin02	https://www.ncbi.nlm.nih.gov/geo/roadmap/epigenomics/?view=matrix
E071	Brain	Brain Hippocampus Middle	Brain_Hippocampus_Middle	https://www.ncbi.nlm.nih.gov/geo/roadmap/epigenomics/?view=matrix
E100	Muscle	Psoas Muscle	Psoas_Muscle	https://www.ncbi.nlm.nih.gov/geo/roadmap/epigenomics/?view=matrix
E098	Other	Pancreas	Pancreas	https://www.ncbi.nlm.nih.gov/geo/roadmap/epigenomics/?view=matrix

## Sheet: BrowserInfo
Marks	Colors	Peaks (use automatic scale with -log10(Pval) and barplot with reduced height)	Active/Repressed	High/Low signal
H3K27me3		Gapped	R	L
H3K9me1		Gapped	R	L
H3K9me3		Gapped	R	L
DNase		Narrow	A	H
H2A.Z		Gapped	A	H
H2AK5ac		Gapped	A	H
H2AK9ac		Gapped	A	H
H2BK120ac		Gapped	A	H
H2BK12ac		Gapped	A	H
H2BK15ac		Gapped	A	H
H2BK20ac		Gapped	A	H
H2BK5ac		Gapped	A	H
H3K14ac		Gapped	A	H
H3K18ac		Gapped	A	H
H3K23ac		Gapped	A	H
H3K23me2		Gapped	A	H
H3K27ac		Gapped	A	H
H3K36me3		Gapped	A	L
H3K4ac		Gapped	A	H
H3K4me1		Gapped	A	H
H3K4me2		Gapped	A	H
H3K4me3		Gapped	A	H
H3K56ac		Gapped	A	H
H3K79me1		Gapped	A	L
H3K79me2		Gapped	A	L
H3K9ac		Gapped	A	H
H4K12ac		Gapped	A	H
H4K20me1		Gapped	A	L
H4K5ac		Gapped	A	H
H4K8ac		Gapped	A	H
H4K91ac		Gapped	A	H
H3T11ph		Gapped	?
mCRF			?
RNA-seq			?
RRBS			?
WGBS			?
FoldChange Scale
Signal track Pval Scale (use max, with 3 pixel smoothing)	For High use 2-40	For Low use 2-15
